# Supplementary material for: Non-target site-based resistance to tribenuron-methyl and essential involved genes in Myosoton aquaticum (L.)
Source: BMC Plant Biol. 2018 Oct 11;18:225. doi: 10.1186/s12870-018-1451-x (PMC6180388; doi:10.1186/s12870-018-1451-x)
Supplement: Supplementary file 1 — Quality assessment of the reads generated from RNA-Seq for the resistant (MR) and susceptible (S) Mysoton aquaticum populations. (XLSX 10 kb) [file 12870_2018_1451_MOESM1_ESM.xlsx]

## Sheet: Sheet1
Supplementary Table S1. Quality assessment of the reads generated from RNA-Seq for theresistant (MR) and susceptible (S) Mysoton aquaticum populations
Samples	MRC1	MRC2	MRC3	MRT1	MRT2	MRT3	SC1a	SC2a	SC3a	ST1a	ST2a	ST3a
Raw Reads Number	49930514	51243536	48244368	50321836	50520650	51767054	51075442	51245816	49396922	51484664	47546518	50905268
Raw Bases Number	7489577100	7686530400	7236655200	7548275400	7578097500	7765058100	7661316300	7686872400	7409538300	7722699600	7131977700	7635790200
Raw Reads Length (bp)	150	150	150	150	150	150	150	150	150	150	150	150
Clean Reads Number	45910192	47327464	44138640	46114602	46315928	47652304	46573358	46606302	45136464	46887936	44080630	45151510
Clean Bases Number	6886528800	7099119600	6620796000	6917190300	6947389200	7147845600	6986003700	6990945300	6770469600	7033190400	6612094500	6772726500
Clean Reads Length (bp)	150	150	150	150	150	150	150	150	150	150	150	150
Clean Reads Rate (%)	91.95	92.36	91.49	91.64	91.68	92.05	91.19	90.95	91.38	91.07	92.71	88.7
Adapter Polluted Reads Number	291912	290774	251842	285270	277306	352194	343752	307074	246260	340158	232824	276022
Adapter Polluted Reads Rate (%)	0.58	0.57	0.52	0.57	0.55	0.68	0.67	0.6	0.5	0.66	0.49	0.54
Ns Reads Number	1200	1170	1138	1144	176	1098	1352	1350	1202	6524	1276	3324
Ns Reads Rate (%)	0	0	0	0	0	0	0	0	0	0.01	0	0.01
Low-quality Reads Number	3727208	3624126	3852746	3920818	3927238	3761456	4156978	4331088	4012994	4250044	3231786	5474410
Low-quality Reads Rate (%)	7.46	7.07	7.99	7.79	7.77	7.27	8.14	8.45	8.12	8.25	6.8	10.75
Raw Q30 Bases Rate (%)	94.22	94.44	93.94	94.07	93.94	94.23	93.83	93.72	93.82	93.83	94.58	92.93
Clean Q30 Bases Rate (%)	96.52	96.62	96.39	96.47	96.44	96.47	96.32	96.31	96.3	96.46	96.68	96.39
aThe data was cited from another unpublished article. Bai S, Liu W, Wang H, Zhao N, Jia S, Zou N, Guo W, Wang J: Enhanced herbicide metabolism and metabolic resistance genes identified in tribenuron-methyl resistant Myosoton aquaticum L.. J. Agric. Food Chem. 2018; DOI: 10.1021/acs.jafc.8b02740.
