# Supplementary material for: Non-target site-based resistance to tribenuron-methyl and essential involved genes in Myosoton aquaticum (L.)
Source: BMC Plant Biol. 2018 Oct 11;18:225. doi: 10.1186/s12870-018-1451-x (PMC6180388; doi:10.1186/s12870-018-1451-x)
Supplement: Supplementary file 4 — The annotation for unigenes of Myosoton aquaticum. (XLSX 14194 kb) [file 12870_2018_1451_MOESM4_ESM.xlsx]

## Sheet: Sheet1
Annotation for Unigenes.
Gene_ID	NT_Seq-ID	NT_Score	NT_Evalue	NT_Description	NR_Seq-ID	NR_Score	NR_Evalue	NR_Description	BLASTX_ID	BLASTX_Score	BLASTX_Evalue	BLASTX_Description	BLASTP_ID	BLASTP_Score	BLASTP_Evalue	BLASTP_Description	PFAM_ID	PFAM_Name	PFAM_Description	eggNOG_ID	eggNOG_Description	RNAMMER	Prot_ID	Prot_Coords	SignalP	TmHMM	GO_biological_process	GO_molecular_function	GO_cellular_component	KO	Map
c35989_g1	gi|357445506|ref|XM_003592983.1|	38	6e-09	Medicago truncatula 3-ketoacyl-CoA synthase (MTR_2g007020) mRNA, complete cds	gi|747070209|ref|XP_011081914.1|	1825	0	PREDICTED: 3-ketoacyl-CoA synthase 11 [Sesamum indicum]	sp|O48780|KCS11_ARATH	684	E:0	RecName: Full=3-ketoacyl-CoA synthase 11;^Eukaryota; Viridiplantae; Streptophyta; Embryophyta; Tracheophyta; Spermatophyta; Magnoliophyta; eudicotyledons; core eudicotyledons; rosids; malvids; Brassicales; Brassicaceae; Camelineae; Arabidopsis	sp|O48780|KCS11_ARATH	688	E:0	RecName: Full=3-ketoacyl-CoA synthase 11;^Eukaryota; Viridiplantae; Streptophyta; Embryophyta; Tracheophyta; Spermatophyta; Magnoliophyta; eudicotyledons; core eudicotyledons; rosids; malvids; Brassicales; Brassicaceae; Camelineae; Arabidopsis	PF08392.7	FAE1_CUT1_RppA	FAE1/Type III polyketide synthase-like protein	COG3424	Predicted naringenin-chalcone synthase	.	c35989_g1|m.5186	499-1935[+]	sigP:1^21^0.769^YES	ExpAA=55.91^PredHel=2^Topology=i7-24o44-61i	GO:0006633|fatty acid biosynthetic process;GO:0009409|response to cold;GO:0009416|response to light stimulus	GO:0033807|icosanoyl-CoA synthase activity	GO:0016021|integral to membrane	K15397|KCS; 3-ketoacyl-CoA synthase [EC:2.3.1.199]	map00062|Fatty acid elongation;map01110|Biosynthesis of secondary metabolites
c41695_g2	gi|114229334|gb|DQ847145.1|	264	2e-134	Malus x domestica ethylene receptor 2 (ETR2) mRNA, complete cds	gi|731322868|ref|XP_010672129.1|	3073	0	PREDICTED: ethylene receptor 2 [Beta vulgaris subsp. vulgaris]	sp|Q0WPQ2|ETR2_ARATH	818	E:0	RecName: Full=Ethylene receptor 2;^Eukaryota; Viridiplantae; Streptophyta; Embryophyta; Tracheophyta; Spermatophyta; Magnoliophyta; eudicotyledons; core eudicotyledons; rosids; malvids; Brassicales; Brassicaceae; Camelineae; Arabidopsis	sp|Q0WPQ2|ETR2_ARATH	827	E:0	RecName: Full=Ethylene receptor 2;^Eukaryota; Viridiplantae; Streptophyta; Embryophyta; Tracheophyta; Spermatophyta; Magnoliophyta; eudicotyledons; core eudicotyledons; rosids; malvids; Brassicales; Brassicaceae; Camelineae; Arabidopsis	PF01590.21	GAF	GAF domain	COG0784	FOG: CheY-like receiver	.	c41695_g2|m.33726	353-2653[-]	sigP:1^23^0.747^YES	ExpAA=87.04^PredHel=4^Topology=o5-24i52-69o79-101i114-136o	GO:0009873|ethylene mediated signaling pathway;GO:0035556|intracellular signal transduction;GO:0010105|negative regulation of ethylene mediated signaling pathway;GO:0006355|regulation of transcription, DNA-dependent;GO:0023014|signal transduction by phosphorylation	GO:0005524|ATP binding;GO:0051740|ethylene binding;GO:0046872|metal ion binding;GO:0000156|phosphorelay response regulator activity;GO:0000155|phosphorelay sensor kinase activity;GO:0004674|protein serine/threonine kinase activity;GO:0004872|receptor activity	GO:0005783|endoplasmic reticulum;GO:0005789|endoplasmic reticulum membrane;GO:0016021|integral to membrane	K14509|ETR, ERS; ethylene receptor [EC:2.7.13.-]	map04075|Plant hormone signal transduction
c41155_g3	gi|567912406|ref|XM_006448454.1|	338	1e-175	Citrus clementina hypothetical protein (CICLE_v10014808mg) mRNA, complete cds	gi|902209663|gb|KNA16254.1|	2242	0	hypothetical protein SOVF_090820 [Spinacia oleracea]	sp|Q54K56|HEXB2_DICDI	312	E:1e-93	RecName: Full=Beta-hexosaminidase subunit B2;^Eukaryota; Amoebozoa; Mycetozoa; Dictyosteliida; Dictyostelium	sp|Q54K56|HEXB2_DICDI	318	E:1e-99	RecName: Full=Beta-hexosaminidase subunit B2;^Eukaryota; Amoebozoa; Mycetozoa; Dictyosteliida; Dictyostelium	PF00728.17	Glyco_hydro_20	Glycosyl hydrolase family 20, catalytic domain	COG3525	N-acetyl-beta-hexosaminidase	.	c41155_g3|m.41140	188-1789[-]	sigP:1^22^0.692^YES	ExpAA=15.96^PredHel=1^Topology=i7-24o	GO:0005975|carbohydrate metabolic process	GO:0004563|beta-N-acetylhexosaminidase activity;GO:0043169|cation binding	GO:0005615|extracellular space;GO:0005764|lysosome	K12373|HEXA_B; hexosaminidase [EC:3.2.1.52]	map04142|Lysosome;map00511|Other glycan degradation;map00531|Glycosaminoglycan degradation;map00604|Glycosphingolipid biosynthesis - ganglio series;map00520|Amino sugar and nucleotide sugar metabolism;map01100|Metabolic pathways;map00603|Glycosphingolipid biosynthesis - globo series
c44116_g2	gi|566183364|ref|XM_002312316.2|	288	5e-148	Populus trichocarpa ethanolaminephosphotransferase family protein (POPTR_0008s10930g) mRNA, complete cds	gi|731352404|ref|XP_010687532.1|	1496	0	PREDICTED: choline/ethanolaminephosphotransferase 1-like [Beta vulgaris subsp. vulgaris]	sp|Q550W1|CAPTC_DICDI	175	E:6e-48	RecName: Full=Uncharacterized CDP-alcohol phosphatidyltransferase class-I family protein 3;^Eukaryota; Amoebozoa; Mycetozoa; Dictyosteliida; Dictyostelium	sp|Q550W1|CAPTC_DICDI	176	E:1e-49	RecName: Full=Uncharacterized CDP-alcohol phosphatidyltransferase class-I family protein 3;^Eukaryota; Amoebozoa; Mycetozoa; Dictyosteliida; Dictyostelium	PF01066.16	CDP-OH_P_transf	CDP-alcohol phosphatidyltransferase	COG5050	sn-1,2-diacylglycerol ethanolamine- and cholinephosphotranferases	.	c44116_g2|m.43131	1-972[+]	sigP:1^33^0.489^YES	ExpAA=153.11^PredHel=7^Topology=o76-95i108-130o150-172i184-206o221-243i255-272o282-304i	GO:0008654|phospholipid biosynthetic process	GO:0016780|phosphotransferase activity, for other substituted phosphate groups	GO:0016021|integral to membrane	K00993|EPT1; ethanolaminephosphotransferase [EC:2.7.8.1]	map00440|Phosphonate and phosphinate metabolism;map01100|Metabolic pathways;map01110|Biosynthesis of secondary metabolites;map00565|Ether lipid metabolism;map00564|Glycerophospholipid metabolism
c48091_g1	gi|17736911|dbj|AP004544.1|	70	2e-26	Lotus japonicus genomic DNA, chromosome 2, clone: LjT08G20, TM0102c, complete sequence	gi|731361761|ref|XP_010692538.1|	4826	0	PREDICTED: Niemann-Pick C1 protein-like isoform X2 [Beta vulgaris subsp. vulgaris]	sp|P56941|NPC1_PIG	525	E:2e-160	RecName: Full=Niemann-Pick C1 protein;^Eukaryota; Metazoa; Chordata; Craniata; Vertebrata; Euteleostomi; Mammalia; Eutheria; Laurasiatheria; Cetartiodactyla; Suina; Suidae; Sus`sp|P56941|NPC1_PIG	sp|P56941|NPC1_PIG	704	E:0	RecName: Full=Niemann-Pick C1 protein;^Eukaryota; Metazoa; Chordata; Craniata; Vertebrata; Euteleostomi; Mammalia; Eutheria; Laurasiatheria; Cetartiodactyla; Suina; Suidae; Sus	PF02460.13	Patched	Patched family	NOG149152	Patched domain containing protein	.	c48091_g1|m.19256	246-3947[+]	sigP:1^25^0.693^YES	ExpAA=251.12^PredHel=11^Topology=o4-26i286-305o374-396i625-644o659-681i688-710o765-787i834-856o1114-1136i1141-1163o1173-1195i	GO:0008206|bile acid metabolic process;GO:0042632|cholesterol homeostasis;GO:0008203|cholesterol metabolic process;GO:0030301|cholesterol transport;GO:0007041|lysosomal transport;GO:0006486|protein glycosylation	GO:0015485|cholesterol binding;GO:0008158|hedgehog receptor activity	GO:0005783|endoplasmic reticulum;GO:0005576|extracellular region;GO:0005887|integral to plasma membrane;GO:0031902|late endosome membrane;GO:0005765|lysosomal membrane;GO:0005764|lysosome;GO:0005635|nuclear envelope;GO:0048471|perinuclear region of cytoplasm	K12385|NPC1; Niemann-Pick C1 protein	map04142|Lysosome
c57992_g1	gi|590640389|ref|XM_007029879.1|	50	9e-16	Theobroma cacao Peroxidase 44, putative (TCM_025806) mRNA, complete cds	gi|731367291|ref|XP_010695529.1|	1115	2e-147	PREDICTED: LOW QUALITY PROTEIN: peroxidase 44 [Beta vulgaris subsp. vulgaris]	sp|Q43729|PER57_ARATH	337	E:5e-111	RecName: Full=Peroxidase 57;^Eukaryota; Viridiplantae; Streptophyta; Embryophyta; Tracheophyta; Spermatophyta; Magnoliophyta; eudicotyledons; core eudicotyledons; rosids; malvids; Brassicales; Brassicaceae; Camelineae; Arabidopsis	sp|Q43729|PER57_ARATH	337	E:6e-113	RecName: Full=Peroxidase 57;^Eukaryota; Viridiplantae; Streptophyta; Embryophyta; Tracheophyta; Spermatophyta; Magnoliophyta; eudicotyledons; core eudicotyledons; rosids; malvids; Brassicales; Brassicaceae; Camelineae; Arabidopsis	PF00141.18	peroxidase	Peroxidase	NOG254343	Sodium channel	.	c57992_g1|m.52439	237-1244[+]	sigP:1^26^0.644^YES	ExpAA=19.24^PredHel=1^Topology=i12-31o	GO:0042744|hydrogen peroxide catabolic process	GO:0020037|heme binding;GO:0046872|metal ion binding;GO:0004601|peroxidase activity	GO:0005576|extracellular region;GO:0016020|membrane;GO:0009505|plant-type cell wall;GO:0009506|plasmodesma	K00430|E1.11.1.7; peroxidase [EC:1.11.1.7]	map01100|Metabolic pathways;map00940|Phenylpropanoid biosynthesis;map01110|Biosynthesis of secondary metabolites
c27504_g1	gi|593693945|ref|XM_007147432.1|	39	9e-10	Phaseolus vulgaris hypothetical protein (PHAVU_006G129200g) mRNA, complete cds	gi|7453855|gb|AAF63027.1|AF244924_1	1276	2e-173	peroxidase prx15 precursor [Spinacia oleracea]	sp|Q9FJZ9|PER72_ARATH	454	E:3e-158	RecName: Full=Peroxidase 72;^Eukaryota; Viridiplantae; Streptophyta; Embryophyta; Tracheophyta; Spermatophyta; Magnoliophyta; eudicotyledons; core eudicotyledons; rosids; malvids; Brassicales; Brassicaceae; Camelineae; Arabidopsis	sp|Q9FJZ9|PER72_ARATH	472	E:1e-165	RecName: Full=Peroxidase 72;^Eukaryota; Viridiplantae; Streptophyta; Embryophyta; Tracheophyta; Spermatophyta; Magnoliophyta; eudicotyledons; core eudicotyledons; rosids; malvids; Brassicales; Brassicaceae; Camelineae; Arabidopsis	PF00141.18	peroxidase	Peroxidase	NOG260566	Has a glutathione-disulfide oxidoreductase activity in the presence of NADPH and glutathione reductase. Reduces low molecular weight disulfides and proteins (By similarity)	.	c27504_g1|m.53293	70-1074[+]	sigP:1^23^0.871^YES	ExpAA=17.45^PredHel=1^Topology=i7-24o	GO:0042744|hydrogen peroxide catabolic process	GO:0020037|heme binding;GO:0046872|metal ion binding;GO:0004601|peroxidase activity	GO:0005576|extracellular region	K00430|E1.11.1.7; peroxidase [EC:1.11.1.7]	map01100|Metabolic pathways;map00940|Phenylpropanoid biosynthesis;map01110|Biosynthesis of secondary metabolites
c40789_g1	gi|565360318|ref|XM_006346855.1|	76	3e-30	PREDICTED: Solanum tuberosum 3-ketoacyl-CoA synthase 6-like (LOC102606072), mRNA	gi|269854053|gb|ACZ51240.1|	1397	0	3-ketoacyl-CoA synthase [Arachis hypogaea]	sp|Q9C6L5|KCS5_ARATH	532	E:0	RecName: Full=3-ketoacyl-CoA synthase 5;^Eukaryota; Viridiplantae; Streptophyta; Embryophyta; Tracheophyta; Spermatophyta; Magnoliophyta; eudicotyledons; core eudicotyledons; rosids; malvids; Brassicales; Brassicaceae; Camelineae; Arabidopsis	sp|Q9C6L5|KCS5_ARATH	550	E:0	RecName: Full=3-ketoacyl-CoA synthase 5;^Eukaryota; Viridiplantae; Streptophyta; Embryophyta; Tracheophyta; Spermatophyta; Magnoliophyta; eudicotyledons; core eudicotyledons; rosids; malvids; Brassicales; Brassicaceae; Camelineae; Arabidopsis	PF08392.7	FAE1_CUT1_RppA	FAE1/Type III polyketide synthase-like protein	COG3424	Predicted naringenin-chalcone synthase	.	c40789_g1|m.28479	1-1281[+]	.	ExpAA=24.38^PredHel=1^Topology=i25-47o	GO:0006633|fatty acid biosynthetic process;GO:0048868|pollen tube development;GO:0009409|response to cold;GO:0009416|response to light stimulus	GO:0009922|fatty acid elongase activity	GO:0005783|endoplasmic reticulum;GO:0016021|integral to membrane;GO:0016020|membrane	K15397|KCS; 3-ketoacyl-CoA synthase [EC:2.3.1.199]	map00062|Fatty acid elongation;map01110|Biosynthesis of secondary metabolites
c47657_g2	gi|571536004|ref|XM_003549770.2|	284	1e-145	PREDICTED: Glycine max putative phospholipid-transporting ATPase 9-like (LOC100799312), mRNA	gi|902232746|gb|KNA22782.1|	2901	0	hypothetical protein SOVF_030500 [Spinacia oleracea]	sp|Q9SX33|ALA9_ARATH	1025	E:0	RecName: Full=Putative phospholipid-transporting ATPase 9;^Eukaryota; Viridiplantae; Streptophyta; Embryophyta; Tracheophyta; Spermatophyta; Magnoliophyta; eudicotyledons; core eudicotyledons; rosids; malvids; Brassicales; Brassicaceae; Camelineae; Arabidopsis	sp|Q9SX33|ALA9_ARATH	1036	E:0	RecName: Full=Putative phospholipid-transporting ATPase 9;^Eukaryota; Viridiplantae; Streptophyta; Embryophyta; Tracheophyta; Spermatophyta; Magnoliophyta; eudicotyledons; core eudicotyledons; rosids; malvids; Brassicales; Brassicaceae; Camelineae; Arabidopsis	PF13246.1	Hydrolase_like2	Putative hydrolase of sodium-potassium ATPase alpha subunit	COG0474	Cation transport ATPase	.	c47657_g2|m.219	2-2065[+]	.	ExpAA=134.68^PredHel=6^Topology=i410-427o442-462i493-515o530-552i559-581o601-623i	GO:0006812|cation transport	GO:0005524|ATP binding;GO:0015662|ATPase activity, coupled to transmembrane movement of ions, phosphorylative mechanism;GO:0000287|magnesium ion binding;GO:0004012|phospholipid-translocating ATPase activity	GO:0016021|integral to membrane	K01530|E3.6.3.1; phospholipid-translocating ATPase [EC:3.6.3.1]	map04742|Taste transduction;map00230|Purine metabolism
c33365_g1	gi|567916076|ref|XM_006449982.1|	601	0	Citrus clementina hypothetical protein (CICLE_v10013931mg) mRNA, complete cds	gi|731368397|ref|XP_010696125.1|	2475	0	PREDICTED: pyrophosphate-energized membrane proton pump 3 [Beta vulgaris subsp. vulgaris]	sp|Q9FWR2|AVPX_ARATH	920	E:0	RecName: Full=Pyrophosphate-energized membrane proton pump 3;^Eukaryota; Viridiplantae; Streptophyta; Embryophyta; Tracheophyta; Spermatophyta; Magnoliophyta; eudicotyledons; core eudicotyledons; rosids; malvids; Brassicales; Brassicaceae; Camelineae; Arabidopsis	sp|Q9FWR2|AVPX_ARATH	978	E:0	RecName: Full=Pyrophosphate-energized membrane proton pump 3;^Eukaryota; Viridiplantae; Streptophyta; Embryophyta; Tracheophyta; Spermatophyta; Magnoliophyta; eudicotyledons; core eudicotyledons; rosids; malvids; Brassicales; Brassicaceae; Camelineae; Arabidopsis	PF03030.11	H_PPase	Inorganic H+ pyrophosphatase	COG3808	Inorganic pyrophosphatase	.	c33365_g1|m.766	2-1594[+]	.	ExpAA=218.47^PredHel=9^Topology=o76-98i119-141o146-168i202-224o239-261i304-323o338-360i413-435o445-467i	GO:0015992|proton transport	GO:0009678|hydrogen-translocating pyrophosphatase activity;GO:0004427|inorganic diphosphatase activity	GO:0000139|Golgi membrane;GO:0016021|integral to membrane	K01507|ppa; inorganic pyrophosphatase [EC:3.6.1.1]	map00190|Oxidative phosphorylation
c46655_g7	gi|566161295|ref|XM_002304216.2|	175	5e-85	Populus trichocarpa eukaryotic translation initiation factor 2B family protein (POPTR_0003s06970g) mRNA, complete cds	gi|802575211|ref|XP_012068802.1|	799	2e-95	PREDICTED: translation initiation factor eIF-2B subunit alpha-like [Jatropha curcas]	sp|Q54I81|EI2BA_DICDI	98.6	E:7e-21	RecName: Full=Translation initiation factor eIF-2B subunit alpha;^Eukaryota; Amoebozoa; Mycetozoa; Dictyosteliida; Dictyostelium`sp|Q54I81|EI2BA_DICDI	sp|Q54I81|EI2BA_DICDI	115	E:1e-28	RecName: Full=Translation initiation factor eIF-2B subunit alpha;^Eukaryota; Amoebozoa; Mycetozoa; Dictyosteliida; Dictyostelium	PF01008.12	IF-2B	Initiation factor 2 subunit family	COG1184	Translation initiation factor 2B subunit, eIF-2B alpha/beta/delta family	.	c46655_g7|m.1111	1500-2306[-]	.	ExpAA=33.54^PredHel=1^Topology=i202-224o	GO:0006446|regulation of translational initiation;GO:0006413|translational initiation	GO:0005085|guanyl-nucleotide exchange factor activity;GO:0003743|translation initiation factor activity	GO:0005851|eukaryotic translation initiation factor 2B complex	K03239|EIF2B1; translation initiation factor eIF-2B subunit alpha	map03013|RNA transport
c39387_g1	gi|590662576|ref|XM_007035924.1|	127	4e-58	Theobroma cacao Plant invertase/pectin methylesterase inhibitor superfamily, putative (TCM_021494) mRNA, complete cds	gi|902223639|gb|KNA19520.1|	1957	0	hypothetical protein SOVF_060930 [Spinacia oleracea]	sp|Q8GX86|PME21_ARATH	449	E:1e-140	RecName: Full=Probable pectinesterase/pectinesterase inhibitor 21;^Eukaryota; Viridiplantae; Streptophyta; Embryophyta; Tracheophyta; Spermatophyta; Magnoliophyta; eudicotyledons; core eudicotyledons; rosids; malvids; Brassicales; Brassicaceae; Camelineae; Arabidopsis	sp|Q8GX86|PME21_ARATH	467	E:2e-155	RecName: Full=Probable pectinesterase/pectinesterase inhibitor 21;^Eukaryota; Viridiplantae; Streptophyta; Embryophyta; Tracheophyta; Spermatophyta; Magnoliophyta; eudicotyledons; core eudicotyledons; rosids; malvids; Brassicales; Brassicaceae; Camelineae; Arabidopsis	PF04043.10	PMEI	Plant invertase/pectin methylesterase inhibitor	COG4677	Pectin methylesterase	.	c39387_g1|m.29586	84-1784[-]	.	ExpAA=22.66^PredHel=1^Topology=i5-27o	GO:0042545|cell wall modification;GO:0043086|negative regulation of catalytic activity;GO:0045490|pectin catabolic process	GO:0045330|aspartyl esterase activity;GO:0004857|enzyme inhibitor activity;GO:0030599|pectinesterase activity	GO:0005618|cell wall;GO:0016021|integral to membrane	K01051|E3.1.1.11; pectinesterase [EC:3.1.1.11]	map01100|Metabolic pathways;map00040|Pentose and glucuronate interconversions;map00500|Starch and sucrose metabolism
c46611_g6	gi|566175522|ref|XM_002308191.2|	393	0	Populus trichocarpa chlorophyll synthetase family protein (POPTR_0006s10300g) mRNA, complete cds	gi|902202338|gb|KNA14238.1|	1567	0	hypothetical protein SOVF_109330 [Spinacia oleracea]	sp|Q38833|CHLG_ARATH	584	E:0	RecName: Full=Chlorophyll synthase, chloroplastic;^Eukaryota; Viridiplantae; Streptophyta; Embryophyta; Tracheophyta; Spermatophyta; Magnoliophyta; eudicotyledons; core eudicotyledons; rosids; malvids; Brassicales; Brassicaceae; Camelineae; Arabidopsis	sp|Q38833|CHLG_ARATH	431	E:4e-150	RecName: Full=Chlorophyll synthase, chloroplastic;^Eukaryota; Viridiplantae; Streptophyta; Embryophyta; Tracheophyta; Spermatophyta; Magnoliophyta; eudicotyledons; core eudicotyledons; rosids; malvids; Brassicales; Brassicaceae; Camelineae; Arabidopsis	PF01040.13	UbiA	UbiA prenyltransferase family	COG0382	4-hydroxybenzoate polyprenyltransferase and related prenyltransferases	.	c46611_g6|m.1396	483-1229[+]	.	ExpAA=114.07^PredHel=6^Topology=o44-66i71-88o98-120i127-144o195-217i229-246o	GO:0030494|bacteriochlorophyll biosynthetic process	GO:0046408|chlorophyll synthetase activity	GO:0031969|chloroplast membrane;GO:0009534|chloroplast thylakoid;GO:0016021|integral to membrane	K04040|chlG, bchG; chlorophyll synthase [EC:2.5.1.62]	map00860|Porphyrin and chlorophyll metabolism;map01100|Metabolic pathways;map01110|Biosynthesis of secondary metabolites
c41644_g1	gi|566176200|ref|XM_006381467.1|	517	0	Populus trichocarpa hypothetical protein (POPTR_0006s13640g) mRNA, complete cds	gi|902190597|gb|KNA11663.1|	4395	0	hypothetical protein SOVF_133240 [Spinacia oleracea]	sp|Q9SMZ4|AASS_ARATH	1411	E:0	RecName: Full=Alpha-aminoadipic semialdehyde synthase;^Eukaryota; Viridiplantae; Streptophyta; Embryophyta; Tracheophyta; Spermatophyta; Magnoliophyta; eudicotyledons; core eudicotyledons; rosids; malvids; Brassicales; Brassicaceae; Camelineae; Arabidopsis	sp|Q9SMZ4|AASS_ARATH	1455	E:0	RecName: Full=Alpha-aminoadipic semialdehyde synthase;^Eukaryota; Viridiplantae; Streptophyta; Embryophyta; Tracheophyta; Spermatophyta; Magnoliophyta; eudicotyledons; core eudicotyledons; rosids; malvids; Brassicales; Brassicaceae; Camelineae; Arabidopsis	PF05222.10	AlaDh_PNT_N	Alanine dehydrogenase/PNT, N-terminal domain	COG1748	Saccharopine dehydrogenase and related proteins	.	c41644_g1|m.1533	396-3545[-]	.	ExpAA=19.73^PredHel=1^Topology=o992-1014i	GO:0033512|L-lysine catabolic process to acetyl-CoA via saccharopine	GO:0000166|nucleotide binding;GO:0047131|saccharopine dehydrogenase (NAD+, L-glutamate-forming) activity;GO:0047130|saccharopine dehydrogenase (NADP+, L-lysine-forming) activity	GO:0005737|cytoplasm	K14157|AASS; alpha-aminoadipic semialdehyde synthase [EC:1.5.1.8 1.5.1.9]	map00310|Lysine degradation;map01100|Metabolic pathways;map01110|Biosynthesis of secondary metabolites;map01130|Biosynthesis of antibiotics
c42626_g2	gi|566147410|ref|XM_006368517.1|	135	9e-63	Populus trichocarpa hypothetical protein (POPTR_0001s05790g) mRNA, complete cds	gi|566208623|ref|XP_006373728.1|	1105	3e-135	hypothetical protein POPTR_0016s04240g [Populus trichocarpa]	sp|Q9M2L4|ACA11_ARATH	407	E:4e-125	RecName: Full=Putative calcium-transporting ATPase 11, plasma membrane-type;^Eukaryota; Viridiplantae; Streptophyta; Embryophyta; Tracheophyta; Spermatophyta; Magnoliophyta; eudicotyledons; core eudicotyledons; rosids; malvids; Brassicales; Brassicaceae; Camelineae; Arabidopsis	sp|Q9M2L4|ACA11_ARATH	396	E:9e-129	RecName: Full=Putative calcium-transporting ATPase 11, plasma membrane-type;^Eukaryota; Viridiplantae; Streptophyta; Embryophyta; Tracheophyta; Spermatophyta; Magnoliophyta; eudicotyledons; core eudicotyledons; rosids; malvids; Brassicales; Brassicaceae; Camelineae; Arabidopsis	PF00122.15	E1-E2_ATPase	E1-E2 ATPase	COG0474	Cation transport ATPase	.	c42626_g2|m.1554	1-813[-]	.	ExpAA=66.33^PredHel=3^Topology=o20-42i181-200o225-247i	GO:0055081|anion homeostasis;GO:0006754|ATP biosynthetic process;GO:0042742|defense response to bacterium;GO:0043069|negative regulation of programmed cell death	GO:0005524|ATP binding;GO:0005388|calcium-transporting ATPase activity;GO:0046872|metal ion binding	GO:0009507|chloroplast;GO:0005794|Golgi apparatus;GO:0016021|integral to membrane;GO:0009705|plant-type vacuole membrane;GO:0005886|plasma membrane	K01537|E3.6.3.8; Ca2+-transporting ATPase [EC:3.6.3.8]	map04742|Taste transduction;map00230|Purine metabolism
c46921_g1	gi|590690963|ref|XM_007043590.1|	806	0	Theobroma cacao Aminophospholipid ATPase isoform 2 (TCM_008159) mRNA, complete cds	gi|731377674|ref|XP_010667940.1|	3645	0	PREDICTED: phospholipid-transporting ATPase 2 [Beta vulgaris subsp. vulgaris]	sp|P98205|ALA2_ARATH	1300	E:0	RecName: Full=Phospholipid-transporting ATPase 2;^Eukaryota; Viridiplantae; Streptophyta; Embryophyta; Tracheophyta; Spermatophyta; Magnoliophyta; eudicotyledons; core eudicotyledons; rosids; malvids; Brassicales; Brassicaceae; Camelineae; Arabidopsis`sp|P98205|ALA2_ARATH	sp|P98205|ALA2_ARATH	560	E:0	RecName: Full=Phospholipid-transporting ATPase 2;^Eukaryota; Viridiplantae; Streptophyta; Embryophyta; Tracheophyta; Spermatophyta; Magnoliophyta; eudicotyledons; core eudicotyledons; rosids; malvids; Brassicales; Brassicaceae; Camelineae; Arabidopsis	PF00122.15	E1-E2_ATPase	E1-E2 ATPase	COG0474	Cation transport ATPase	.	c46921_g1|m.29930	312-1256[+]	.	ExpAA=36.93^PredHel=1^Topology=o268-290i	GO:0006812|cation transport	GO:0005524|ATP binding;GO:0015662|ATPase activity, coupled to transmembrane movement of ions, phosphorylative mechanism;GO:0000287|magnesium ion binding;GO:0004012|phospholipid-translocating ATPase activity	GO:0005789|endoplasmic reticulum membrane;GO:0016021|integral to membrane;GO:0031902|late endosome membrane	K01530|E3.6.3.1; phospholipid-translocating ATPase [EC:3.6.3.1]	map04742|Taste transduction;map00230|Purine metabolism
c46921_g1	gi|590690963|ref|XM_007043590.1|	806	0	Theobroma cacao Aminophospholipid ATPase isoform 2 (TCM_008159) mRNA, complete cds	gi|731377674|ref|XP_010667940.1|	3645	0	PREDICTED: phospholipid-transporting ATPase 2 [Beta vulgaris subsp. vulgaris]	sp|P98205|ALA2_ARATH	1300	E:0	RecName: Full=Phospholipid-transporting ATPase 2;^Eukaryota; Viridiplantae; Streptophyta; Embryophyta; Tracheophyta; Spermatophyta; Magnoliophyta; eudicotyledons; core eudicotyledons; rosids; malvids; Brassicales; Brassicaceae; Camelineae; Arabidopsis`sp|P98205|ALA2_ARATH	sp|P98205|ALA2_ARATH	1289	E:0	RecName: Full=Phospholipid-transporting ATPase 2;^Eukaryota; Viridiplantae; Streptophyta; Embryophyta; Tracheophyta; Spermatophyta; Magnoliophyta; eudicotyledons; core eudicotyledons; rosids; malvids; Brassicales; Brassicaceae; Camelineae; Arabidopsis	PF12710.2	HAD	haloacid dehalogenase-like hydrolase	COG0474	Cation transport ATPase	.	c46921_g1|m.29929	2311-4575[+]	.	ExpAA=116.35^PredHel=5^Topology=o471-493i540-562o572-590i603-622o637-659i	GO:0006812|cation transport	GO:0005524|ATP binding;GO:0015662|ATPase activity, coupled to transmembrane movement of ions, phosphorylative mechanism;GO:0000287|magnesium ion binding;GO:0004012|phospholipid-translocating ATPase activity	GO:0005789|endoplasmic reticulum membrane;GO:0016021|integral to membrane;GO:0031902|late endosome membrane	K01530|E3.6.3.1; phospholipid-translocating ATPase [EC:3.6.3.1]	map04742|Taste transduction;map00230|Purine metabolism
c45920_g4	gi|566147864|ref|XM_006368654.1|	231	4e-116	Populus trichocarpa STEROL-4ALPHA-METHYL OXIDASE 1-1 family protein (POPTR_0001s08050g) mRNA, complete cds	gi|902206953|gb|KNA15593.1|	1162	9e-151	hypothetical protein SOVF_096840 [Spinacia oleracea]	sp|Q1EC69|SMO12_ARATH	399	E:1e-131	RecName: Full=Methylsterol monooxygenase 1-2;^Eukaryota; Viridiplantae; Streptophyta; Embryophyta; Tracheophyta; Spermatophyta; Magnoliophyta; eudicotyledons; core eudicotyledons; rosids; malvids; Brassicales; Brassicaceae; Camelineae; Arabidopsis	sp|Q1EC69|SMO12_ARATH	456	E:7e-161	RecName: Full=Methylsterol monooxygenase 1-2;^Eukaryota; Viridiplantae; Streptophyta; Embryophyta; Tracheophyta; Spermatophyta; Magnoliophyta; eudicotyledons; core eudicotyledons; rosids; malvids; Brassicales; Brassicaceae; Camelineae; Arabidopsis	PF04116.8	FA_hydroxylase	Fatty acid hydroxylase superfamily	COG3000	Sterol desaturase	.	c45920_g4|m.1798	182-1027[+]	.	ExpAA=62.45^PredHel=1^Topology=i37-59o	GO:0006633|fatty acid biosynthetic process;GO:0016126|sterol biosynthetic process	GO:0080064|4,4-dimethyl-9beta,19-cyclopropylsterol-4alpha-methyl oxidase activity;GO:0005506|iron ion binding	GO:0005789|endoplasmic reticulum membrane;GO:0016021|integral to membrane	K14423|SMO1; 4,4-dimethyl-9beta,19-cyclopropylsterol-4alpha-methyl oxidase [EC:1.14.13.72]	map00100|Steroid biosynthesis;map01100|Metabolic pathways;map01110|Biosynthesis of secondary metabolites
c47656_g2	gi|573923860|ref|XR_423255.1|	122	2e-55	PREDICTED: Oryza brachyantha chitobiosyldiphosphodolichol beta-mannosyltransferase-like (LOC102709541), transcript variant X2, misc_RNA	gi|731354906|ref|XP_010688855.1|	1870	0	PREDICTED: chitobiosyldiphosphodolichol beta-mannosyltransferase isoform X1 [Beta vulgaris subsp. vulgaris]	sp|Q5R7A2|ALG1_PONAB	284	E:3e-84	RecName: Full=Chitobiosyldiphosphodolichol beta-mannosyltransferase;^Eukaryota; Metazoa; Chordata; Craniata; Vertebrata; Euteleostomi; Mammalia; Eutheria; Euarchontoglires; Primates; Haplorrhini; Catarrhini; Hominidae; Pongo	sp|Q921Q3|ALG1_MOUSE	290	E:3e-91	RecName: Full=Chitobiosyldiphosphodolichol beta-mannosyltransferase;^Eukaryota; Metazoa; Chordata; Craniata; Vertebrata; Euteleostomi; Mammalia; Eutheria; Euarchontoglires; Glires; Rodentia; Sciurognathi; Muroidea; Muridae; Murinae; Mus; Mus	PF13579.1	Glyco_trans_4_4	Glycosyl transferase 4-like domain	COG0438	Glycosyltransferase	.	c47656_g2|m.30242	968-2218[+]	.	ExpAA=21.51^PredHel=1^Topology=i13-35o	GO:0006486|protein glycosylation	GO:0004578|chitobiosyldiphosphodolichol beta-mannosyltransferase activity	GO:0005789|endoplasmic reticulum membrane;GO:0016021|integral to membrane	K03842|ALG1; beta-1,4-mannosyltransferase [EC:2.4.1.142]	map00513|Various types of N-glycan biosynthesis;map01100|Metabolic pathways;map00510|N-Glycan biosynthesis
c48194_g7	gi|297823210|ref|XM_002879442.1|	628	0	Arabidopsis lyrata subsp. lyrata hypothetical protein, mRNA	gi|731360033|ref|XP_010691598.1|	2409	0	PREDICTED: protein transport protein Sec61 subunit alpha-like [Beta vulgaris subsp. vulgaris]	sp|Q54XK2|SC61A_DICDI	722	E:0	RecName: Full=Protein transport protein Sec61 subunit alpha;^Eukaryota; Amoebozoa; Mycetozoa; Dictyosteliida; Dictyostelium	sp|Q54XK2|SC61A_DICDI	728	E:0	RecName: Full=Protein transport protein Sec61 subunit alpha;^Eukaryota; Amoebozoa; Mycetozoa; Dictyosteliida; Dictyostelium	PF10559.4	Plug_translocon	Plug domain of Sec61p	COG0201	Preprotein translocase subunit SecY	.	c48194_g7|m.1958	237-1664[+]	.	ExpAA=223.46^PredHel=10^Topology=i34-56o76-98i114-136o146-168i175-196o206-224i244-266o286-308i414-436o440-459i	GO:0031204|posttranslational protein targeting to membrane, translocation	GO:0015450|P-P-bond-hydrolysis-driven protein transmembrane transporter activity	GO:0005783|endoplasmic reticulum;GO:0005789|endoplasmic reticulum membrane;GO:0016021|integral to membrane	K10956|SEC61A; protein transport protein SEC61 subunit alpha	map04141|Protein processing in endoplasmic reticulum;map05110|Vibrio cholerae infection;map04145|Phagosome;map03060|Protein export
c46313_g1	gi|482679567|gb|KC160458.1|	365	0	Gossypium raimondii clone Gr10010162 3-ketoacyl-CoA synthase 19 (KCS19) gene, complete cds	gi|902220095|gb|KNA18485.1|	2466	0	hypothetical protein SOVF_070270 [Spinacia oleracea]	sp|O48780|KCS11_ARATH	844	E:0	RecName: Full=3-ketoacyl-CoA synthase 11;^Eukaryota; Viridiplantae; Streptophyta; Embryophyta; Tracheophyta; Spermatophyta; Magnoliophyta; eudicotyledons; core eudicotyledons; rosids; malvids; Brassicales; Brassicaceae; Camelineae; Arabidopsis	sp|O48780|KCS11_ARATH	848	E:0	RecName: Full=3-ketoacyl-CoA synthase 11;^Eukaryota; Viridiplantae; Streptophyta; Embryophyta; Tracheophyta; Spermatophyta; Magnoliophyta; eudicotyledons; core eudicotyledons; rosids; malvids; Brassicales; Brassicaceae; Camelineae; Arabidopsis	PF08392.7	FAE1_CUT1_RppA	FAE1/Type III polyketide synthase-like protein	COG3424	Predicted naringenin-chalcone synthase	.	c46313_g1|m.30343	2828-4396[+]	.	ExpAA=65.30^PredHel=2^Topology=o44-66i86-108o	GO:0006633|fatty acid biosynthetic process;GO:0009409|response to cold;GO:0009416|response to light stimulus	GO:0033807|icosanoyl-CoA synthase activity	GO:0016021|integral to membrane	K15397|KCS; 3-ketoacyl-CoA synthase [EC:2.3.1.199]	map00062|Fatty acid elongation;map01110|Biosynthesis of secondary metabolites
c45247_g3	gi|166157628|gb|AC174337.14|	86	3e-36	Medicago truncatula chromosome 8 clone mth2-159k4, complete sequence	gi|604316480|gb|EYU28672.1|	411	3e-48	hypothetical protein MIMGU_mgv1a0106401mg, partial [Erythranthe guttata]	sp|Q07098|PP2A2_ARATH	154	E:2e-44	RecName: Full=Serine/threonine-protein phosphatase PP2A-2 catalytic subunit;^Eukaryota; Viridiplantae; Streptophyta; Embryophyta; Tracheophyta; Spermatophyta; Magnoliophyta; eudicotyledons; core eudicotyledons; rosids; malvids; Brassicales; Brassicaceae; Camelineae; Arabidopsis	sp|Q07098|PP2A2_ARATH	155	E:1e-45	RecName: Full=Serine/threonine-protein phosphatase PP2A-2 catalytic subunit;^Eukaryota; Viridiplantae; Streptophyta; Embryophyta; Tracheophyta; Spermatophyta; Magnoliophyta; eudicotyledons; core eudicotyledons; rosids; malvids; Brassicales; Brassicaceae; Camelineae; Arabidopsis	PF00149.23	Metallophos	Calcineurin-like phosphoesterase	COG0639	Diadenosine tetraphosphatase and related serine/threonine protein phosphatases	.	c45247_g3|m.2096	3-356[-]	.	ExpAA=20.11^PredHel=1^Topology=i83-102o	GO:0034613|cellular protein localization;GO:0009903|chloroplast avoidance movement;GO:0006470|protein dephosphorylation	GO:0046872|metal ion binding;GO:0004721|phosphoprotein phosphatase activity	GO:0005829|cytosol;GO:0005634|nucleus;GO:0005886|plasma membrane	K04382|PPP2C; serine/threonine-protein phosphatase 2A catalytic subunit [EC:3.1.3.16]	map04071|Sphingolipid signaling pathway;map04530|Tight junction;map04152|AMPK signaling pathway;map04391|Hippo signaling pathway - fly;map04114|Oocyte meiosis;map04151|PI3K-Akt signaling pathway;map05142|Chagas disease (American trypanosomiasis);map04350|TGF-beta signaling pathway;map04113|Meiosis - yeast;map04111|Cell cycle - yeast;map05160|Hepatitis C;map04261|Adrenergic signaling in cardiomyoc…
c3279_g1	gi|565351529|ref|XM_006342647.1|	36	5e-08	PREDICTED: Solanum tuberosum peroxidase 64-like (LOC102578497), mRNA	gi|731323149|ref|XP_010672273.1|	1149	9e-153	PREDICTED: probable peroxidase 61 [Beta vulgaris subsp. vulgaris]	sp|Q9FLV5|PER61_ARATH	385	E:5e-130	RecName: Full=Probable peroxidase 61;^Eukaryota; Viridiplantae; Streptophyta; Embryophyta; Tracheophyta; Spermatophyta; Magnoliophyta; eudicotyledons; core eudicotyledons; rosids; malvids; Brassicales; Brassicaceae; Camelineae; Arabidopsis	sp|Q9FLV5|PER61_ARATH	385	E:1e-130	RecName: Full=Probable peroxidase 61;^Eukaryota; Viridiplantae; Streptophyta; Embryophyta; Tracheophyta; Spermatophyta; Magnoliophyta; eudicotyledons; core eudicotyledons; rosids; malvids; Brassicales; Brassicaceae; Camelineae; Arabidopsis	PF00141.18	peroxidase	Peroxidase	NOG240835	Helix-Loop-Helix protein	.	c3279_g1|m.30625	2-1180[+]	.	ExpAA=19.19^PredHel=1^Topology=i50-72o	GO:0042744|hydrogen peroxide catabolic process	GO:0020037|heme binding;GO:0046872|metal ion binding;GO:0004601|peroxidase activity	GO:0005576|extracellular region	K00430|E1.11.1.7; peroxidase [EC:1.11.1.7]	map01100|Metabolic pathways;map00940|Phenylpropanoid biosynthesis;map01110|Biosynthesis of secondary metabolites
c31892_g1	gi|590646462|ref|XM_007031568.1|	35	3e-07	Theobroma cacao Esterase, putative (TCM_016996) mRNA, complete cds	gi|720083850|ref|XP_010243017.1|	496	2e-99	PREDICTED: GDSL esterase/lipase At5g14450 isoform X1 [Nelumbo nucifera]	sp|Q9FXE5|FUCO3_ARATH	194	E:8e-54	RecName: Full=Alpha-L-fucosidase 3;^Eukaryota; Viridiplantae; Streptophyta; Embryophyta; Tracheophyta; Spermatophyta; Magnoliophyta; eudicotyledons; core eudicotyledons; rosids; malvids; Brassicales; Brassicaceae; Camelineae; Arabidopsis`sp|Q9FXE5|FUCO3_ARATH	sp|Q9FXE5|FUCO3_ARATH	195	E:5e-58	RecName: Full=Alpha-L-fucosidase 3;^Eukaryota; Viridiplantae; Streptophyta; Embryophyta; Tracheophyta; Spermatophyta; Magnoliophyta; eudicotyledons; core eudicotyledons; rosids; malvids; Brassicales; Brassicaceae; Camelineae; Arabidopsis	PF00657.17	Lipase_GDSL	GDSL-like Lipase/Acylhydrolase	NOG245146	Methyltransferase like	.	c31892_g1|m.2436	612-1430[+]	.	ExpAA=42.75^PredHel=2^Topology=o24-43i225-247o	GO:0006629|lipid metabolic process	GO:0004560|alpha-L-fucosidase activity;GO:0016788|hydrolase activity, acting on ester bonds	GO:0048046|apoplast;GO:0009505|plant-type cell wall	K01206|FUCA; alpha-L-fucosidase [EC:3.2.1.51]	map00511|Other glycan degradation
c1442_g1	gi|115397708|ref|XM_001214446.1|	39	4e-10	Aspergillus terreus NIH2624 ATP synthase protein 9, mitochondrial precursor (ATEG_05268) partial mRNA	gi|746001597|ref|YP_009114050.1|	186	1e-15	ATP synthase F0 subunit 9 (mitochondrion) [Ahnfeltia plicata]	sp|Q06055|AT5G2_HUMAN	231	E:3e-76	RecName: Full=ATP synthase lipid-binding protein, mitochondrial;^Eukaryota; Metazoa; Chordata; Craniata; Vertebrata; Euteleostomi; Mammalia; Eutheria; Euarchontoglires; Primates; Haplorrhini; Catarrhini; Hominidae; Homo	sp|Q06055|AT5G2_HUMAN	274	E:2e-93	RecName: Full=ATP synthase lipid-binding protein, mitochondrial;^Eukaryota; Metazoa; Chordata; Craniata; Vertebrata; Euteleostomi; Mammalia; Eutheria; Euarchontoglires; Primates; Haplorrhini; Catarrhini; Hominidae; Homo	PF00137.16	ATP-synt_C	ATP synthase subunit C	COG0636	F0F1-type ATP synthase, subunit c/Archaeal/vacuolar-type H+-ATPase, subunit K	.	c1442_g1|m.2601	32-499[-]	.	ExpAA=46.81^PredHel=2^Topology=i94-116o131-153i	GO:0015991|ATP hydrolysis coupled proton transport;GO:0015986|ATP synthesis coupled proton transport	GO:0015078|hydrogen ion transmembrane transporter activity;GO:0008289|lipid binding;GO:0005215|transporter activity	GO:0016021|integral to membrane;GO:0005753|mitochondrial proton-transporting ATP synthase complex;GO:0045263|proton-transporting ATP synthase complex, coupling factor F(o)	K02128|ATPeF0C, ATP5G, ATP9; F-type H+-transporting ATPase subunit c	map00190|Oxidative phosphorylation;map05016|Huntington's disease;map05010|Alzheimer's disease;map01100|Metabolic pathways;map05012|Parkinson's disease
c23376_g1	gi|159459821|gb|EU239815.1|	40	6e-10	Vitis pseudoreticulata heat shock protein 90 mRNA, complete cds	gi|326532784|dbj|BAJ89237.1|	2628	0	predicted protein [Hordeum vulgare subsp. vulgare]	sp|Q95M18|ENPL_BOVIN	872	E:0	RecName: Full=Endoplasmin;^Eukaryota; Metazoa; Chordata; Craniata; Vertebrata; Euteleostomi; Mammalia; Eutheria; Laurasiatheria; Cetartiodactyla; Ruminantia; Pecora; Bovidae; Bovinae; Bos	sp|Q66HD0|ENPL_RAT	923	E:0	RecName: Full=Endoplasmin;^Eukaryota; Metazoa; Chordata; Craniata; Vertebrata; Euteleostomi; Mammalia; Eutheria; Euarchontoglires; Glires; Rodentia; Sciurognathi; Muroidea; Muridae; Murinae; Rattus	PF13589.1	HATPase_c_3	Histidine kinase-, DNA gyrase B-, and HSP90-like ATPase	COG0326	Molecular chaperone, HSP90 family	.	c23376_g1|m.3405	92-2470[+]	sigP:1^24^0.881^YES	.	GO:0030433|ER-associated protein catabolic process;GO:0006457|protein folding;GO:0006950|response to stress	GO:0005524|ATP binding	GO:0005788|endoplasmic reticulum lumen;GO:0042470|melanosome	K09487|HSP90B, TRA1; heat shock protein 90kDa beta	map04915|Estrogen signaling pathway;map04141|Protein processing in endoplasmic reticulum;map04626|Plant-pathogen interaction;map04621|NOD-like receptor signaling pathway;map04151|PI3K-Akt signaling pathway;map05200|Pathways in cancer;map04918|Thyroid hormone synthesis;map05215|Prostate cancer
c35009_g2	gi|302903112|ref|XM_003048741.1|	60	1e-21	Nectria haematococca mpVI 77-13-4 predicted protein, mRNA	gi|388503202|gb|AFK39667.1|	511	2e-61	unknown [Lotus japonicus]	sp|P63081|VATL_RAT	254	E:2e-83	RecName: Full=V-type proton ATPase 16 kDa proteolipid subunit;^Eukaryota; Metazoa; Chordata; Craniata; Vertebrata; Euteleostomi; Mammalia; Eutheria; Euarchontoglires; Glires; Rodentia; Sciurognathi; Muroidea; Muridae; Murinae; Rattus	sp|P63081|VATL_RAT	294	E:1e-100	RecName: Full=V-type proton ATPase 16 kDa proteolipid subunit;^Eukaryota; Metazoa; Chordata; Craniata; Vertebrata; Euteleostomi; Mammalia; Eutheria; Euarchontoglires; Glires; Rodentia; Sciurognathi; Muroidea; Muridae; Murinae; Rattus	PF00137.16	ATP-synt_C	ATP synthase subunit C	COG0636	F0F1-type ATP synthase, subunit c/Archaeal/vacuolar-type H+-ATPase, subunit K	.	c35009_g2|m.3610	247-846[-]	.	ExpAA=91.73^PredHel=4^Topology=o57-79i99-121o136-158i171-193o	GO:0015991|ATP hydrolysis coupled proton transport	GO:0042625|ATPase activity, coupled to transmembrane movement of ions;GO:0015078|hydrogen ion transmembrane transporter activity	GO:0005794|Golgi apparatus;GO:0016021|integral to membrane;GO:0005764|lysosome;GO:0033179|proton-transporting V-type ATPase, V0 domain;GO:0005774|vacuolar membrane	K02155|ATPeV0C, ATP6L; V-type H+-transporting ATPase 16kDa proteolipid subunit	map05110|Vibrio cholerae infection;map04142|Lysosome;map04145|Phagosome;map05120|Epithelial cell signaling in Helicobacter pylori infection;map05152|Tuberculosis;map04721|Synaptic vesicle cycle;map05323|Rheumatoid arthritis;map04966|Collecting duct acid secretion;map01100|Metabolic pathways;map00190|Oxidative phosphorylation
c43562_g5	gi|596135564|ref|XM_007222254.1|	320	1e-165	Prunus persica hypothetical protein (PRUPE_ppa008063mg) mRNA, complete cds	gi|728835448|gb|KHG14891.1|	1251	9e-164	Ribonucleoside-diphosphate reductase small chain A -like protein [Gossypium arboreum]	sp|P50651|RIR2A_ARATH	469	E:1e-158	RecName: Full=Ribonucleoside-diphosphate reductase small chain A;^Eukaryota; Viridiplantae; Streptophyta; Embryophyta; Tracheophyta; Spermatophyta; Magnoliophyta; eudicotyledons; core eudicotyledons; rosids; malvids; Brassicales; Brassicaceae; Camelineae; Arabidopsis`sp|P50651|RIR2A_ARATH	sp|P50651|RIR2A_ARATH	452	E:1e-158	RecName: Full=Ribonucleoside-diphosphate reductase small chain A;^Eukaryota; Viridiplantae; Streptophyta; Embryophyta; Tracheophyta; Spermatophyta; Magnoliophyta; eudicotyledons; core eudicotyledons; rosids; malvids; Brassicales; Brassicaceae; Camelineae; Arabidopsis	PF00268.16	Ribonuc_red_sm	Ribonucleotide reductase, small chain	COG0208	Ribonucleotide reductase, beta subunit	.	c43562_g5|m.3696	1344-2162[-]	.	ExpAA=19.66^PredHel=1^Topology=i152-174o	GO:0009186|deoxyribonucleoside diphosphate metabolic process;GO:0006281|DNA repair;GO:0006260|DNA replication;GO:0007275|multicellular organismal development;GO:0051726|regulation of cell cycle;GO:0009259|ribonucleotide metabolic process	GO:0004748|ribonucleoside-diphosphate reductase activity, thioredoxin disulfide as acceptor;GO:0046914|transition metal ion binding	GO:0005829|cytosol;GO:0005971|ribonucleoside-diphosphate reductase complex	K10808|RRM2; ribonucleoside-diphosphate reductase subunit M2 [EC:1.17.4.1]	map01100|Metabolic pathways;map04115|p53 signaling pathway;map00480|Glutathione metabolism;map00240|Pyrimidine metabolism;map00230|Purine metabolism
c59202_g1	gi|116831128|gb|DQ653033.1|	56	1e-19	Arabidopsis thaliana clone 0000019487_0000013543 unknown mRNA	gi|731325940|ref|XP_010673770.1|	677	4e-84	PREDICTED: calcium-dependent protein kinase 17-like [Beta vulgaris subsp. vulgaris]	sp|Q9FMP5|CDPKH_ARATH	256	E:6e-82	RecName: Full=Calcium-dependent protein kinase 17;^Eukaryota; Viridiplantae; Streptophyta; Embryophyta; Tracheophyta; Spermatophyta; Magnoliophyta; eudicotyledons; core eudicotyledons; rosids; malvids; Brassicales; Brassicaceae; Camelineae; Arabidopsis	sp|Q9FMP5|CDPKH_ARATH	256	E:5e-82	RecName: Full=Calcium-dependent protein kinase 17;^Eukaryota; Viridiplantae; Streptophyta; Embryophyta; Tracheophyta; Spermatophyta; Magnoliophyta; eudicotyledons; core eudicotyledons; rosids; malvids; Brassicales; Brassicaceae; Camelineae; Arabidopsis	PF00069.20	Pkinase	Protein kinase domain	COG0515	Serine/threonine protein kinase	.	c59202_g1|m.32249	1-390[-]	.	ExpAA=15.61^PredHel=1^Topology=i82-101o	GO:0046777|protein autophosphorylation;GO:0080092|regulation of pollen tube growth	GO:0005524|ATP binding;GO:0005509|calcium ion binding;GO:0004674|protein serine/threonine kinase activity	GO:0005737|cytoplasm;GO:0005886|plasma membrane	K13412|CPK; calcium-dependent protein kinase [EC:2.7.11.1]	map04626|Plant-pathogen interaction;map05145|Toxoplasmosis
c30273_g1	gi|224077711|ref|XM_002305338.1|	101	6e-44	Populus trichocarpa hypothetical protein (POPTR_0004s12340g) mRNA, complete cds	gi|731364958|ref|XP_010694261.1|	2356	0	PREDICTED: probable galacturonosyltransferase 12 [Beta vulgaris subsp. vulgaris]	sp|Q9FH36|GAUTC_ARATH	811	E:0	RecName: Full=Probable galacturonosyltransferase 12;^Eukaryota; Viridiplantae; Streptophyta; Embryophyta; Tracheophyta; Spermatophyta; Magnoliophyta; eudicotyledons; core eudicotyledons; rosids; malvids; Brassicales; Brassicaceae; Camelineae; Arabidopsis	sp|Q9FH36|GAUTC_ARATH	818	E:0	RecName: Full=Probable galacturonosyltransferase 12;^Eukaryota; Viridiplantae; Streptophyta; Embryophyta; Tracheophyta; Spermatophyta; Magnoliophyta; eudicotyledons; core eudicotyledons; rosids; malvids; Brassicales; Brassicaceae; Camelineae; Arabidopsis	PF01501.15	Glyco_transf_8	Glycosyl transferase family 8	NOG74598	Glycosyltransferase 8 domain containing 2	.	c30273_g1|m.32288	2-1669[+]	.	ExpAA=21.96^PredHel=1^Topology=i54-76o	GO:0071555|cell wall organization;GO:0010417|glucuronoxylan biosynthetic process;GO:0045489|pectin biosynthetic process	GO:0047262|polygalacturonate 4-alpha-galacturonosyltransferase activity	GO:0005794|Golgi apparatus;GO:0000139|Golgi membrane;GO:0016021|integral to membrane	K13648|GAUT; alpha-1,4-galacturonosyltransferase [EC:2.4.1.43]	map00500|Starch and sucrose metabolism;map00520|Amino sugar and nucleotide sugar metabolism
c48574_g6	gi|255544953|ref|XM_002513492.1|	257	1e-130	Ricinus communis hexokinase, putative, mRNA	gi|902232423|gb|KNA22618.1|	1808	0	hypothetical protein SOVF_031090 [Spinacia oleracea]	sp|Q9LPS1|HXK3_ARATH	564	E:0	RecName: Full=Hexokinase-3;^Eukaryota; Viridiplantae; Streptophyta; Embryophyta; Tracheophyta; Spermatophyta; Magnoliophyta; eudicotyledons; core eudicotyledons; rosids; malvids; Brassicales; Brassicaceae; Camelineae; Arabidopsis	sp|Q9LPS1|HXK3_ARATH	662	E:0	RecName: Full=Hexokinase-3;^Eukaryota; Viridiplantae; Streptophyta; Embryophyta; Tracheophyta; Spermatophyta; Magnoliophyta; eudicotyledons; core eudicotyledons; rosids; malvids; Brassicales; Brassicaceae; Camelineae; Arabidopsis	PF00349.16	Hexokinase_1	Hexokinase	COG5026	Hexokinase	.	c48574_g6|m.4004	172-1791[-]	.	ExpAA=41.20^PredHel=2^Topology=o4-26i335-357o	GO:0006096|glycolysis;GO:0009409|response to cold;GO:0009651|response to salt stress;GO:0080147|root hair cell development	GO:0005524|ATP binding;GO:0004396|hexokinase activity	GO:0031307|integral to mitochondrial outer membrane;GO:0009536|plastid	K00844|HK; hexokinase [EC:2.7.1.1]	map04066|HIF-1 signaling pathway;map01200|Carbon metabolism;map00010|Glycolysis / Gluconeogenesis;map00500|Starch and sucrose metabolism;map04930|Type II diabetes mellitus;map00524|Butirosin and neomycin biosynthesis;map00521|Streptomycin biosynthesis;map00520|Amino sugar and nucleotide sugar metabolism;map04973|Carbohydrate digestion and absorption;map05230|Central carbon metabolism in cancer;ma…
c48608_g1	gi|595859124|ref|XM_007210826.1|	343	3e-178	Prunus persica hypothetical protein (PRUPE_ppa002205mg) mRNA, complete cds	gi|731367666|ref|XP_010695732.1|	2695	0	PREDICTED: lipase 3 isoform X1 [Beta vulgaris subsp. vulgaris]	sp|P80035|LIPG_CANFA	123	E:3e-28	RecName: Full=Gastric triacylglycerol lipase;^Eukaryota; Metazoa; Chordata; Craniata; Vertebrata; Euteleostomi; Mammalia; Eutheria; Laurasiatheria; Carnivora; Caniformia; Canidae; Canis	sp|P80035|LIPG_CANFA	122	E:6e-29	RecName: Full=Gastric triacylglycerol lipase;^Eukaryota; Metazoa; Chordata; Craniata; Vertebrata; Euteleostomi; Mammalia; Eutheria; Laurasiatheria; Carnivora; Caniformia; Canidae; Canis	PF04083.11	Abhydro_lipase	Partial alpha/beta-hydrolase lipase region	COG0596	Predicted hydrolases or acyltransferases (alpha/beta hydrolase superfamily)	.	c48608_g1|m.4260	399-2243[-]	.	ExpAA=54.76^PredHel=1^Topology=i60-82o	GO:0016042|lipid catabolic process	GO:0050253|retinyl-palmitate esterase activity;GO:0004806|triglyceride lipase activity	GO:0005576|extracellular region	K14452|LIPF; gastric triacylglycerol lipase [EC:3.1.1.3]	map00561|Glycerolipid metabolism;map04975|Fat digestion and absorption;map01100|Metabolic pathways
c46265_g1	gi|566152685|ref|XM_006369801.1|	36	7e-08	Populus trichocarpa ABC transporter family protein (POPTR_0001s34280g) mRNA, complete cds	gi|731354080|ref|XP_010688391.1|	1442	0	PREDICTED: ABC transporter B family member 11-like [Beta vulgaris subsp. vulgaris]	sp|O80725|AB4B_ARATH	495	E:2e-158	RecName: Full=ABC transporter B family member 4;^Eukaryota; Viridiplantae; Streptophyta; Embryophyta; Tracheophyta; Spermatophyta; Magnoliophyta; eudicotyledons; core eudicotyledons; rosids; malvids; Brassicales; Brassicaceae; Camelineae; Arabidopsis`sp|O80725|AB4B_ARATH	sp|O80725|AB4B_ARATH	512	E:2e-168	RecName: Full=ABC transporter B family member 4;^Eukaryota; Viridiplantae; Streptophyta; Embryophyta; Tracheophyta; Spermatophyta; Magnoliophyta; eudicotyledons; core eudicotyledons; rosids; malvids; Brassicales; Brassicaceae; Camelineae; Arabidopsis`sp|O80725|AB4B_ARATH	PF00664.18	ABC_membrane	ABC transporter transmembrane region	COG1132	ABC-type multidrug transport system, ATPase and permease components	.	c46265_g1|m.32644	627-1853[-]	.	ExpAA=102.59^PredHel=4^Topology=o146-168i181-203o274-296i361-383o	GO:0010315|auxin efflux;GO:0010540|basipetal auxin transport;GO:0009630|gravitropism;GO:0009735|response to cytokinin stimulus;GO:0048767|root hair elongation	GO:0005524|ATP binding;GO:0008559|xenobiotic-transporting ATPase activity	GO:0016021|integral to membrane;GO:0005886|plasma membrane;GO:0009506|plasmodesma	K05658|ABCB1; ATP-binding cassette, subfamily B (MDR/TAP), member 1 [EC:3.6.3.44]	map02010|ABC transporters;map05206|MicroRNAs in cancer;map04976|Bile secretion
c34802_g1	gi|590683656|ref|XM_007041585.1|	400	0	Theobroma cacao Glycerol-3-phosphate acyltransferase 9 isoform 1 (TCM_006479) mRNA, complete cds	gi|731357528|ref|XP_010690259.1|	1712	0	PREDICTED: glycerol-3-phosphate acyltransferase 3-like [Beta vulgaris subsp. vulgaris]	sp|Q53EU6|GPAT3_HUMAN	255	E:9e-76	RecName: Full=Glycerol-3-phosphate acyltransferase 3;^Eukaryota; Metazoa; Chordata; Craniata; Vertebrata; Euteleostomi; Mammalia; Eutheria; Euarchontoglires; Primates; Haplorrhini; Catarrhini; Hominidae; Homo	sp|Q53EU6|GPAT3_HUMAN	255	E:9e-79	RecName: Full=Glycerol-3-phosphate acyltransferase 3;^Eukaryota; Metazoa; Chordata; Craniata; Vertebrata; Euteleostomi; Mammalia; Eutheria; Euarchontoglires; Primates; Haplorrhini; Catarrhini; Hominidae; Homo	PF01553.16	Acyltransferase	Acyltransferase	COG0204	1-acyl-sn-glycerol-3-phosphate acyltransferase	.	c34802_g1|m.4524	533-1693[-]	.	ExpAA=66.54^PredHel=3^Topology=i84-106o110-132i145-162o	GO:0016024|CDP-diacylglycerol biosynthetic process;GO:0006654|phosphatidic acid biosynthetic process;GO:0032006|regulation of TOR signaling cascade;GO:0044281|small molecule metabolic process;GO:0019432|triglyceride biosynthetic process	GO:0004366|glycerol-3-phosphate O-acyltransferase activity	GO:0005789|endoplasmic reticulum membrane;GO:0016021|integral to membrane	K13506|GPAT3_4, AGPAT9, AGPAT6; glycerol-3-phosphate O-acyltransferase 3/4 [EC:2.3.1.15]	map01110|Biosynthesis of secondary metabolites;map00561|Glycerolipid metabolism;map01100|Metabolic pathways;map00564|Glycerophospholipid metabolism
c39115_g2	gi|7453850|gb|AF244922.1|AF244922	320	7e-166	Spinacia oleracea peroxidase prx13 precursor, mRNA, complete cds	gi|731337449|ref|XP_010679795.1|	1456	0	PREDICTED: peroxidase 72-like [Beta vulgaris subsp. vulgaris]	sp|Q9FJZ9|PER72_ARATH	497	E:3e-173	RecName: Full=Peroxidase 72;^Eukaryota; Viridiplantae; Streptophyta; Embryophyta; Tracheophyta; Spermatophyta; Magnoliophyta; eudicotyledons; core eudicotyledons; rosids; malvids; Brassicales; Brassicaceae; Camelineae; Arabidopsis	sp|Q9FJZ9|PER72_ARATH	497	E:2e-175	RecName: Full=Peroxidase 72;^Eukaryota; Viridiplantae; Streptophyta; Embryophyta; Tracheophyta; Spermatophyta; Magnoliophyta; eudicotyledons; core eudicotyledons; rosids; malvids; Brassicales; Brassicaceae; Camelineae; Arabidopsis	PF00141.18	peroxidase	Peroxidase	NOG260566	Has a glutathione-disulfide oxidoreductase activity in the presence of NADPH and glutathione reductase. Reduces low molecular weight disulfides and proteins (By similarity)	.	c39115_g2|m.32894	208-1203[+]	sigP:1^22^0.85^YES	.	GO:0042744|hydrogen peroxide catabolic process	GO:0020037|heme binding;GO:0046872|metal ion binding;GO:0004601|peroxidase activity	GO:0005576|extracellular region	K00430|E1.11.1.7; peroxidase [EC:1.11.1.7]	map01100|Metabolic pathways;map00940|Phenylpropanoid biosynthesis;map01110|Biosynthesis of secondary metabolites
c43828_g1	gi|571500834|ref|XM_006594646.1|	648	0	PREDICTED: Glycine max probable rhamnose biosynthetic enzyme 1-like (LOC100789909), transcript variant X2, mRNA	gi|731328823|ref|XP_010675264.1|	3334	0	PREDICTED: trifunctional UDP-glucose 4,6-dehydratase/UDP-4-keto-6-deoxy-D-glucose 3,5-epimerase/UDP-4-keto-L-rhamnose-reductase RHM1 [Beta vulgaris subsp. vulgaris]	sp|Q9SYM5|RHM1_ARATH	1210	E:0	RecName: Full=Probable rhamnose biosynthetic enzyme 1;^Eukaryota; Viridiplantae; Streptophyta; Embryophyta; Tracheophyta; Spermatophyta; Magnoliophyta; eudicotyledons; core eudicotyledons; rosids; malvids; Brassicales; Brassicaceae; Camelineae; Arabidopsis	sp|Q9SYM5|RHM1_ARATH	1211	E:0	RecName: Full=Probable rhamnose biosynthetic enzyme 1;^Eukaryota; Viridiplantae; Streptophyta; Embryophyta; Tracheophyta; Spermatophyta; Magnoliophyta; eudicotyledons; core eudicotyledons; rosids; malvids; Brassicales; Brassicaceae; Camelineae; Arabidopsis	PF04321.12	RmlD_sub_bind	RmlD substrate binding domain	COG1091	dTDP-4-dehydrorhamnose reductase	.	c43828_g1|m.32942	1-2196[+]	.	ExpAA=37.78^PredHel=1^Topology=i32-54o	GO:0010315|auxin efflux;GO:0045226|extracellular polysaccharide biosynthetic process;GO:0051555|flavonol biosynthetic process;GO:0010253|UDP-rhamnose biosynthetic process	GO:0050662|coenzyme binding;GO:0008831|dTDP-4-dehydrorhamnose reductase activity;GO:0008460|dTDP-glucose 4,6-dehydratase activity;GO:0000166|nucleotide binding;GO:0050377|UDP-glucose 4,6-dehydratase activity;GO:0010280|UDP-L-rhamnose synthase activity	GO:0005829|cytosol;GO:0009506|plasmodesma	K12450|RHM; UDP-glucose 4,6-dehydratase [EC:4.2.1.76]	map00520|Amino sugar and nucleotide sugar metabolism
c47426_g7	gi|566157097|ref|XM_006386333.1|	100	2e-43	Populus trichocarpa hypothetical protein (POPTR_0002s09360g) mRNA, partial cds	gi|731312903|ref|XP_010676988.1|	1997	0	PREDICTED: probable glucan 1,3-beta-glucosidase A [Beta vulgaris subsp. vulgaris]	sp|Q5B5X8|EXGA_EMENI	169	E:5e-45	RecName: Full=Probable glucan 1,3-beta-glucosidase A;^Eukaryota; Fungi; Dikarya; Ascomycota; Pezizomycotina; Eurotiomycetes; Eurotiomycetidae; Eurotiales; Trichocomaceae; Emericella	sp|Q5B5X8|EXGA_EMENI	169	E:2e-45	RecName: Full=Probable glucan 1,3-beta-glucosidase A;^Eukaryota; Fungi; Dikarya; Ascomycota; Pezizomycotina; Eurotiomycetes; Eurotiomycetidae; Eurotiales; Trichocomaceae; Emericella	PF00150.13	Cellulase	Cellulase (glycosyl hydrolase family 5)	COG2730	Endoglucanase	.	c47426_g7|m.4741	181-1740[-]	sigP:1^26^0.675^YES	.	GO:0000272|polysaccharide catabolic process	GO:0004338|glucan exo-1,3-beta-glucosidase activity;GO:0046872|metal ion binding	GO:0005576|extracellular region	K01210|E3.2.1.58; glucan 1,3-beta-glucosidase [EC:3.2.1.58]	map00500|Starch and sucrose metabolism;map01100|Metabolic pathways
c48194_g3	gi|388520190|gb|BT148363.1|	147	8e-70	Lotus japonicus clone JCVI-FLLj-22F16 unknown mRNA	gi|702365927|ref|XP_010060738.1|	601	2e-73	PREDICTED: protein transport protein Sec61 subunit alpha-like [Eucalyptus grandis]	sp|Q54XK2|SC61A_DICDI	172	E:2e-47	RecName: Full=Protein transport protein Sec61 subunit alpha;^Eukaryota; Amoebozoa; Mycetozoa; Dictyosteliida; Dictyostelium	sp|Q54XK2|SC61A_DICDI	171	E:2e-50	RecName: Full=Protein transport protein Sec61 subunit alpha;^Eukaryota; Amoebozoa; Mycetozoa; Dictyosteliida; Dictyostelium	PF10559.4	Plug_translocon	Plug domain of Sec61p	COG0201	Preprotein translocase subunit SecY	.	c48194_g3|m.4830	281-628[+]	.	ExpAA=40.86^PredHel=2^Topology=i34-56o76-98i	GO:0031204|posttranslational protein targeting to membrane, translocation	GO:0015450|P-P-bond-hydrolysis-driven protein transmembrane transporter activity	GO:0005783|endoplasmic reticulum;GO:0005789|endoplasmic reticulum membrane;GO:0016021|integral to membrane	K10956|SEC61A; protein transport protein SEC61 subunit alpha	map04141|Protein processing in endoplasmic reticulum;map05110|Vibrio cholerae infection;map04145|Phagosome;map03060|Protein export
c45066_g3	gi|357469706|ref|XM_003605090.1|	125	2e-57	Medicago truncatula UDP-glucuronate 4-epimerase (MTR_4g024600) mRNA, complete cds	gi|731325205|ref|XP_010673389.1|	1966	0	PREDICTED: UDP-glucuronate 4-epimerase 6 [Beta vulgaris subsp. vulgaris]	sp|Q9LIS3|GAE6_ARATH	708	E:0	RecName: Full=UDP-glucuronate 4-epimerase 6;^Eukaryota; Viridiplantae; Streptophyta; Embryophyta; Tracheophyta; Spermatophyta; Magnoliophyta; eudicotyledons; core eudicotyledons; rosids; malvids; Brassicales; Brassicaceae; Camelineae; Arabidopsis	sp|Q9LIS3|GAE6_ARATH	723	E:0	RecName: Full=UDP-glucuronate 4-epimerase 6;^Eukaryota; Viridiplantae; Streptophyta; Embryophyta; Tracheophyta; Spermatophyta; Magnoliophyta; eudicotyledons; core eudicotyledons; rosids; malvids; Brassicales; Brassicaceae; Camelineae; Arabidopsis	PF04321.12	RmlD_sub_bind	RmlD substrate binding domain	COG0451	Nucleoside-diphosphate-sugar epimerases	.	c45066_g3|m.5166	214-1569[+]	.	ExpAA=25.01^PredHel=1^Topology=i35-57o	GO:0005975|carbohydrate metabolic process;GO:0044237|cellular metabolic process	GO:0050662|coenzyme binding;GO:0000166|nucleotide binding;GO:0050378|UDP-glucuronate 4-epimerase activity	GO:0005768|endosome;GO:0005794|Golgi apparatus;GO:0032580|Golgi cisterna membrane;GO:0016021|integral to membrane;GO:0005802|trans-Golgi network	K08679|E5.1.3.6; UDP-glucuronate 4-epimerase [EC:5.1.3.6]	map01100|Metabolic pathways;map00500|Starch and sucrose metabolism;map00520|Amino sugar and nucleotide sugar metabolism
c48344_g2	gi|312986088|gb|HQ441183.1|	845	0	Dianthus caryophyllus ethylene insensitive (EIN2) mRNA, complete cds	gi|312986089|gb|ADR31357.1|	3976	0	ethylene insensitive [Dianthus caryophyllus]	sp|Q9S814|EIN2_ARATH	1013	E:0	RecName: Full=Ethylene-insensitive protein 2;^Eukaryota; Viridiplantae; Streptophyta; Embryophyta; Tracheophyta; Spermatophyta; Magnoliophyta; eudicotyledons; core eudicotyledons; rosids; malvids; Brassicales; Brassicaceae; Camelineae; Arabidopsis`sp|Q9S814|EIN2_ARATH	sp|Q9S814|EIN2_ARATH	1081	E:0	RecName: Full=Ethylene-insensitive protein 2;^Eukaryota; Viridiplantae; Streptophyta; Embryophyta; Tracheophyta; Spermatophyta; Magnoliophyta; eudicotyledons; core eudicotyledons; rosids; malvids; Brassicales; Brassicaceae; Camelineae; Arabidopsis	PF01566.13	Nramp	Natural resistance-associated macrophage protein	COG1914	Mn2+ and Fe2+ transporters of the NRAMP family	.	c48344_g2|m.5325	327-4127[-]	.	ExpAA=213.47^PredHel=10^Topology=o10-31i44-66o76-98i105-127o187-204i232-254o282-304i311-333o348-370i391-413o	GO:0009734|auxin mediated signaling pathway;GO:0009926|auxin polar transport;GO:0071281|cellular response to iron ion;GO:0009736|cytokinin mediated signaling pathway;GO:0052544|defense response by callose deposition in cell wall;GO:0042742|defense response to bacterium;GO:0050832|defense response to fungus;GO:0001736|establishment of planar polarity;GO:0009871|jasmonic acid and ethylene-dependent…	GO:0005215|transporter activity	GO:0016021|integral to membrane	K14513|EIN2; ethylene-insensitive protein 2	map04075|Plant hormone signal transduction
c47141_g1	gi|590575761|ref|XM_007012716.1|	382	0	Theobroma cacao Membrane bound O-acyl transferase (MBOAT) family protein isoform 1 (TCM_037624) mRNA, complete cds	gi|731369395|ref|XP_010696537.1|	2080	0	PREDICTED: diacylglycerol O-acyltransferase 1 [Beta vulgaris subsp. vulgaris]	sp|Q9SLD2|DGAT1_ARATH	678	E:0	RecName: Full=Diacylglycerol O-acyltransferase 1;^Eukaryota; Viridiplantae; Streptophyta; Embryophyta; Tracheophyta; Spermatophyta; Magnoliophyta; eudicotyledons; core eudicotyledons; rosids; malvids; Brassicales; Brassicaceae; Camelineae; Arabidopsis	sp|Q9SLD2|DGAT1_ARATH	679	E:0	RecName: Full=Diacylglycerol O-acyltransferase 1;^Eukaryota; Viridiplantae; Streptophyta; Embryophyta; Tracheophyta; Spermatophyta; Magnoliophyta; eudicotyledons; core eudicotyledons; rosids; malvids; Brassicales; Brassicaceae; Camelineae; Arabidopsis	PF03062.14	MBOAT	MBOAT, membrane-bound O-acyltransferase family	COG5056	Acyl-CoA cholesterol acyltransferase	.	c47141_g1|m.33623	466-2040[-]	.	ExpAA=189.84^PredHel=9^Topology=i133-152o176-195i207-229o234-256i318-340o366-388i428-450o460-482i495-517o	GO:0007568|aging;GO:0005975|carbohydrate metabolic process;GO:0009793|embryo development ending in seed dormancy;GO:0006071|glycerol metabolic process;GO:0010030|positive regulation of seed germination;GO:0045995|regulation of embryonic development;GO:0009737|response to abscisic acid stimulus;GO:0009409|response to cold;GO:0009749|response to glucose stimulus;GO:0009651|response to salt stress;G…	GO:0004144|diacylglycerol O-acyltransferase activity	GO:0009941|chloroplast envelope;GO:0031969|chloroplast membrane;GO:0005789|endoplasmic reticulum membrane;GO:0016021|integral to membrane	K11155|DGAT1; diacylglycerol O-acyltransferase 1 [EC:2.3.1.20 2.3.1.75 2.3.1.76]	map00830|Retinol metabolism;map00561|Glycerolipid metabolism;map04975|Fat digestion and absorption;map01100|Metabolic pathways
c76608_g1	gi|42470388|emb|BX814372.1|	269	2e-137	Arabidopsis thaliana Full-length cDNA Complete sequence from clone GSLTFB70ZA09 of Flowers and buds of strain col-0 of Arabidopsis thaliana (thale cress)	gi|802607286|ref|XP_012073720.1|	1620	0	PREDICTED: 24-methylenesterol C-methyltransferase 2 [Jatropha curcas]	sp|Q94JS4|SMT3B_ARATH	611	E:0	RecName: Full=24-methylenesterol C-methyltransferase 3;^Eukaryota; Viridiplantae; Streptophyta; Embryophyta; Tracheophyta; Spermatophyta; Magnoliophyta; eudicotyledons; core eudicotyledons; rosids; malvids; Brassicales; Brassicaceae; Camelineae; Arabidopsis	sp|Q94JS4|SMT3B_ARATH	629	E:0	RecName: Full=24-methylenesterol C-methyltransferase 3;^Eukaryota; Viridiplantae; Streptophyta; Embryophyta; Tracheophyta; Spermatophyta; Magnoliophyta; eudicotyledons; core eudicotyledons; rosids; malvids; Brassicales; Brassicaceae; Camelineae; Arabidopsis	PF02353.15	CMAS	Mycolic acid cyclopropane synthetase	COG0500	SAM-dependent methyltransferases	.	c76608_g1|m.33875	264-1346[-]	.	ExpAA=28.56^PredHel=1^Topology=i5-27o	GO:0016126|sterol biosynthetic process	GO:0030797|24-methylenesterol C-methyltransferase activity;GO:0003838|sterol 24-C-methyltransferase activity	GO:0005783|endoplasmic reticulum;GO:0016021|integral to membrane	K08242|E2.1.1.143; 24-methylenesterol C-methyltransferase [EC:2.1.1.143]	map00100|Steroid biosynthesis;map01110|Biosynthesis of secondary metabolites
c35004_g1	gi|115451556|ref|NM_001055914.1|	194	1e-95	Oryza sativa Japonica Group Os03g0215800 (Os03g0215800) mRNA, complete cds	gi|731330044|ref|XP_010675915.1|	1686	0	PREDICTED: cysteine synthase 2 [Beta vulgaris subsp. vulgaris]	sp|P87131|CYSK2_SCHPO	324	E:2e-103	RecName: Full=Cysteine synthase 2;^Eukaryota; Fungi; Dikarya; Ascomycota; Taphrinomycotina; Schizosaccharomycetes; Schizosaccharomycetales; Schizosaccharomycetaceae; Schizosaccharomyces	sp|P87131|CYSK2_SCHPO	350	E:2e-115	RecName: Full=Cysteine synthase 2;^Eukaryota; Fungi; Dikarya; Ascomycota; Taphrinomycotina; Schizosaccharomycetes; Schizosaccharomycetales; Schizosaccharomycetaceae; Schizosaccharomyces	PF00291.20	PALP	Pyridoxal-phosphate dependent enzyme	COG0031	Cysteine synthase	.	c35004_g1|m.33892	123-1397[+]	.	ExpAA=31.46^PredHel=1^Topology=o10-29i	GO:0019344|cysteine biosynthetic process;GO:0006535|cysteine biosynthetic process from serine	GO:0004124|cysteine synthase activity;GO:0016740|transferase activity	GO:0005739|mitochondrion	K01738|cysK; cysteine synthase A [EC:2.5.1.47]	map01200|Carbon metabolism;map00920|Sulfur metabolism;map01230|Biosynthesis of amino acids;map00270|Cysteine and methionine metabolism;map01110|Biosynthesis of secondary metabolites;map01100|Metabolic pathways;map01120|Microbial metabolism in diverse environments;map01130|Biosynthesis of antibiotics;map00260|Glycine, serine and threonine metabolism
c28313_g1	gi|68477570|ref|XM_712005.1|	77	8e-31	Candida albicans SC5314 hypothetical protein (PDB1) mRNA, complete cds	gi|575481904|ref|XP_006680246.1|	1074	2e-141	hypothetical protein BATDEDRAFT_12599 [Batrachochytrium dendrobatidis JAM81]	sp|O44451|ODPB_CAEEL	432	E:5e-148	RecName: Full=Pyruvate dehydrogenase E1 component subunit beta, mitochondrial;^Eukaryota; Metazoa; Ecdysozoa; Nematoda; Chromadorea; Rhabditida; Rhabditoidea; Rhabditidae; Peloderinae; Caenorhabditis	sp|O44451|ODPB_CAEEL	432	E:1e-150	RecName: Full=Pyruvate dehydrogenase E1 component subunit beta, mitochondrial;^Eukaryota; Metazoa; Ecdysozoa; Nematoda; Chromadorea; Rhabditida; Rhabditoidea; Rhabditidae; Peloderinae; Caenorhabditis	PF02779.19	Transket_pyr	Transketolase, pyrimidine binding domain	COG0022	Pyruvate/2-oxoglutarate dehydrogenase complex, dehydrogenase (E1) component, eukaryotic type, beta subunit	.	c28313_g1|m.5652	1-855[+]	.	ExpAA=18.29^PredHel=1^Topology=i13-35o	GO:0008340|determination of adult lifespan;GO:0009792|embryo development ending in birth or egg hatching;GO:0006096|glycolysis;GO:0040010|positive regulation of growth rate	GO:0004739|pyruvate dehydrogenase (acetyl-transferring) activity	GO:0005759|mitochondrial matrix;GO:0005739|mitochondrion	K00162|PDHB, pdhB; pyruvate dehydrogenase E1 component beta subunit [EC:1.2.4.1]	map00620|Pyruvate metabolism;map04066|HIF-1 signaling pathway;map00020|Citrate cycle (TCA cycle);map01200|Carbon metabolism;map00010|Glycolysis / Gluconeogenesis;map05230|Central carbon metabolism in cancer;map01110|Biosynthesis of secondary metabolites;map01100|Metabolic pathways;map01120|Microbial metabolism in diverse environments;map04922|Glucagon signaling pathway;map01130|Biosynthesis of an…
c48027_g4	gi|566192068|ref|XM_002316273.2|	1378	0	Populus trichocarpa ABC transporter family protein (POPTR_0010s21720g) mRNA, complete cds	gi|731318615|ref|XP_010669822.1|	6085	0	PREDICTED: ABC transporter B family member 20 isoform X1 [Beta vulgaris subsp. vulgaris]	sp|Q9M3B9|AB20B_ARATH	2142	E:0	RecName: Full=ABC transporter B family member 20;^Eukaryota; Viridiplantae; Streptophyta; Embryophyta; Tracheophyta; Spermatophyta; Magnoliophyta; eudicotyledons; core eudicotyledons; rosids; malvids; Brassicales; Brassicaceae; Camelineae; Arabidopsis	sp|Q9M3B9|AB20B_ARATH	2384	E:0	RecName: Full=ABC transporter B family member 20;^Eukaryota; Viridiplantae; Streptophyta; Embryophyta; Tracheophyta; Spermatophyta; Magnoliophyta; eudicotyledons; core eudicotyledons; rosids; malvids; Brassicales; Brassicaceae; Camelineae; Arabidopsis	PF00664.18	ABC_membrane	ABC transporter transmembrane region	COG1132	ABC-type multidrug transport system, ATPase and permease components	.	c48027_g4|m.5666	127-4368[+]	.	ExpAA=269.26^PredHel=11^Topology=o96-118i139-161o236-258i316-338o353-375i846-868o883-905i961-983o988-1010i1059-1090o1105-1127i	GO:0010541|acropetal auxin transport;GO:0010540|basipetal auxin transport	GO:0005524|ATP binding;GO:0042626|ATPase activity, coupled to transmembrane movement of substances;GO:0010329|auxin efflux transmembrane transporter activity	GO:0016021|integral to membrane;GO:0005634|nucleus;GO:0005886|plasma membrane	K05658|ABCB1; ATP-binding cassette, subfamily B (MDR/TAP), member 1 [EC:3.6.3.44]	map02010|ABC transporters;map05206|MicroRNAs in cancer;map04976|Bile secretion
c47347_g4	gi|567856975|ref|XM_006421108.1|	251	3e-127	Citrus clementina hypothetical protein (CICLE_v10006491mg) mRNA, complete cds	gi|731324348|ref|XP_010672924.1|	2178	0	PREDICTED: cytokinin dehydrogenase 1-like [Beta vulgaris subsp. vulgaris]	sp|O22213|CKX1_ARATH	695	E:0	RecName: Full=Cytokinin dehydrogenase 1;^Eukaryota; Viridiplantae; Streptophyta; Embryophyta; Tracheophyta; Spermatophyta; Magnoliophyta; eudicotyledons; core eudicotyledons; rosids; malvids; Brassicales; Brassicaceae; Camelineae; Arabidopsis	sp|O22213|CKX1_ARATH	704	E:0	RecName: Full=Cytokinin dehydrogenase 1;^Eukaryota; Viridiplantae; Streptophyta; Embryophyta; Tracheophyta; Spermatophyta; Magnoliophyta; eudicotyledons; core eudicotyledons; rosids; malvids; Brassicales; Brassicaceae; Camelineae; Arabidopsis	PF01565.18	FAD_binding_4	FAD binding domain	COG0277	FAD/FMN-containing dehydrogenases	.	c47347_g4|m.5667	461-2089[-]	.	ExpAA=18.97^PredHel=1^Topology=i13-35o	GO:0009823|cytokinin catabolic process;GO:0022900|electron transport chain;GO:0048507|meristem development;GO:0032940|secretion by cell	GO:0019139|cytokinin dehydrogenase activity;GO:0050660|flavin adenine dinucleotide binding;GO:0008762|UDP-N-acetylmuramate dehydrogenase activity	GO:0016023|cytoplasmic membrane-bounded vesicle;GO:0005773|vacuole	K00279|CKX; cytokinin dehydrogenase [EC:1.5.99.12]	map00908|Zeatin biosynthesis
c43950_g1	gi|590640819|ref|XM_007029997.1|	492	0	Theobroma cacao Glycosyl hydrolase family protein (TCM_025896) mRNA, complete cds	gi|902164156|gb|KNA06938.1|	2880	0	hypothetical protein SOVF_176460 [Spinacia oleracea]	sp|Q23892|GLUA_DICDI	276	E:2e-77	RecName: Full=Lysosomal beta glucosidase;^Eukaryota; Amoebozoa; Mycetozoa; Dictyosteliida; Dictyostelium	sp|Q23892|GLUA_DICDI	276	E:4e-80	RecName: Full=Lysosomal beta glucosidase;^Eukaryota; Amoebozoa; Mycetozoa; Dictyosteliida; Dictyostelium	PF00933.16	Glyco_hydro_3	Glycosyl hydrolase family 3 N terminal domain	COG1472	Beta-glucosidase-related glycosidases	.	c43950_g1|m.5687	252-2144[-]	sigP:1^22^0.891^YES	.	GO:0005975|carbohydrate metabolic process	GO:0008422|beta-glucosidase activity	GO:0005615|extracellular space;GO:0005764|lysosome	K05349|bglX; beta-glucosidase [EC:3.2.1.21]	map01110|Biosynthesis of secondary metabolites;map01100|Metabolic pathways;map00940|Phenylpropanoid biosynthesis;map00460|Cyanoamino acid metabolism;map00500|Starch and sucrose metabolism
c43631_g1	gi|596156025|ref|XM_007222745.1|	564	0	Prunus persica hypothetical protein (PRUPE_ppa005065mg) mRNA, complete cds	gi|731354302|ref|XP_010688509.1|	2182	0	PREDICTED: xylose isomerase isoform X2 [Beta vulgaris subsp. vulgaris]	sp|Q9FKK7|XYLA_ARATH	781	E:0	RecName: Full=Xylose isomerase;^Eukaryota; Viridiplantae; Streptophyta; Embryophyta; Tracheophyta; Spermatophyta; Magnoliophyta; eudicotyledons; core eudicotyledons; rosids; malvids; Brassicales; Brassicaceae; Camelineae; Arabidopsis	sp|Q9FKK7|XYLA_ARATH	810	E:0	RecName: Full=Xylose isomerase;^Eukaryota; Viridiplantae; Streptophyta; Embryophyta; Tracheophyta; Spermatophyta; Magnoliophyta; eudicotyledons; core eudicotyledons; rosids; malvids; Brassicales; Brassicaceae; Camelineae; Arabidopsis	PF01261.19	AP_endonuc_2	Xylose isomerase-like TIM barrel	COG2115	Xylose isomerase	.	c43631_g1|m.34243	172-1599[-]	sigP:1^22^0.959^YES	.	GO:0042732|D-xylose metabolic process;GO:0006098|pentose-phosphate shunt	GO:0046872|metal ion binding;GO:0009045|xylose isomerase activity	GO:0005783|endoplasmic reticulum;GO:0005794|Golgi apparatus;GO:0005774|vacuolar membrane	K01805|xylA; xylose isomerase [EC:5.3.1.5]	map01100|Metabolic pathways;map00040|Pentose and glucuronate interconversions;map00051|Fructose and mannose metabolism
c50182_g4	gi|199580199|gb|AC189507.2|	48	2e-14	Brassica rapa subsp. pekinensis clone KBrB088E11, complete sequence	gi|802733236|ref|XP_012086572.1|	1189	1e-152	PREDICTED: probable cinnamyl alcohol dehydrogenase 1 [Jatropha curcas]	sp|Q9CAI3|CADH1_ARATH	427	E:2e-140	RecName: Full=Probable cinnamyl alcohol dehydrogenase 1;^Eukaryota; Viridiplantae; Streptophyta; Embryophyta; Tracheophyta; Spermatophyta; Magnoliophyta; eudicotyledons; core eudicotyledons; rosids; malvids; Brassicales; Brassicaceae; Camelineae; Arabidopsis`sp|Q9CAI3|CADH1_ARATH	sp|Q9CAI3|CADH1_ARATH	271	E:6e-89	RecName: Full=Probable cinnamyl alcohol dehydrogenase 1;^Eukaryota; Viridiplantae; Streptophyta; Embryophyta; Tracheophyta; Spermatophyta; Magnoliophyta; eudicotyledons; core eudicotyledons; rosids; malvids; Brassicales; Brassicaceae; Camelineae; Arabidopsis	PF00107.21	ADH_zinc_N	Zinc-binding dehydrogenase	COG1064	Zn-dependent alcohol dehydrogenases	.	c50182_g4|m.34619	1744-2295[+]	.	ExpAA=25.66^PredHel=1^Topology=i12-34o	GO:0009809|lignin biosynthetic process	GO:0045551|cinnamyl-alcohol dehydrogenase activity;GO:0048037|cofactor binding;GO:0046872|metal ion binding;GO:0000166|nucleotide binding;GO:0052747|sinapyl alcohol dehydrogenase activity;GO:0008270|zinc ion binding	GO:0005829|cytosol	K00083|E1.1.1.195; cinnamyl-alcohol dehydrogenase [EC:1.1.1.195]	map01100|Metabolic pathways;map00940|Phenylpropanoid biosynthesis;map01110|Biosynthesis of secondary metabolites
c47657_g4	gi|568861786|ref|XM_006484318.1|	406	0	PREDICTED: Citrus sinensis putative phospholipid-transporting ATPase 9-like (LOC102613579), mRNA	gi|731340384|ref|XP_010681368.1|	5097	0	PREDICTED: putative phospholipid-transporting ATPase 9 [Beta vulgaris subsp. vulgaris]	sp|Q9SX33|ALA9_ARATH	1767	E:0	RecName: Full=Putative phospholipid-transporting ATPase 9;^Eukaryota; Viridiplantae; Streptophyta; Embryophyta; Tracheophyta; Spermatophyta; Magnoliophyta; eudicotyledons; core eudicotyledons; rosids; malvids; Brassicales; Brassicaceae; Camelineae; Arabidopsis	sp|Q9SX33|ALA9_ARATH	1826	E:0	RecName: Full=Putative phospholipid-transporting ATPase 9;^Eukaryota; Viridiplantae; Streptophyta; Embryophyta; Tracheophyta; Spermatophyta; Magnoliophyta; eudicotyledons; core eudicotyledons; rosids; malvids; Brassicales; Brassicaceae; Camelineae; Arabidopsis	PF00122.15	E1-E2_ATPase	E1-E2 ATPase	COG0474	Cation transport ATPase	.	c47657_g4|m.6412	271-3885[+]	.	ExpAA=210.22^PredHel=10^Topology=i85-104o109-126i305-327o359-381i935-957o967-986i1011-1033o1057-1079i1084-1103o1125-1147i	GO:0006812|cation transport	GO:0005524|ATP binding;GO:0015662|ATPase activity, coupled to transmembrane movement of ions, phosphorylative mechanism;GO:0000287|magnesium ion binding;GO:0004012|phospholipid-translocating ATPase activity	GO:0016021|integral to membrane	K01530|E3.6.3.1; phospholipid-translocating ATPase [EC:3.6.3.1]	map04742|Taste transduction;map00230|Purine metabolism
c49508_g2	gi|571456839|ref|XM_006580429.1|	241	9e-122	PREDICTED: Glycine max ethanolamine-phosphate cytidylyltransferase-like (LOC100796401), transcript variant X2, mRNA	gi|731354139|ref|XP_010688423.1|	1833	0	PREDICTED: ethanolamine-phosphate cytidylyltransferase-like [Beta vulgaris subsp. vulgaris]	sp|Q55BZ4|PCY2_DICDI	334	E:3e-106	RecName: Full=Ethanolamine-phosphate cytidylyltransferase;^Eukaryota; Amoebozoa; Mycetozoa; Dictyosteliida; Dictyostelium`sp|Q55BZ4|PCY2_DICDI	sp|Q55BZ4|PCY2_DICDI	318	E:3e-104	RecName: Full=Ethanolamine-phosphate cytidylyltransferase;^Eukaryota; Amoebozoa; Mycetozoa; Dictyosteliida; Dictyostelium`sp|Q55BZ4|PCY2_DICDI	PF01467.21	CTP_transf_2	Cytidylyltransferase	COG0615	Cytidylyltransferase	.	c49508_g2|m.34783	132-1283[+]	.	ExpAA=25.63^PredHel=1^Topology=i21-43o	GO:0006646|phosphatidylethanolamine biosynthetic process	GO:0004306|ethanolamine-phosphate cytidylyltransferase activity	GO:0045335|phagocytic vesicle	K00967|PCYT2; ethanolamine-phosphate cytidylyltransferase [EC:2.7.7.14]	map00440|Phosphonate and phosphinate metabolism;map01100|Metabolic pathways;map00564|Glycerophospholipid metabolism
c48642_g5	gi|595810357|ref|XM_007202997.1|	101	8e-44	Prunus persica hypothetical protein (PRUPE_ppa000098mg) mRNA, complete cds	gi|731430449|ref|XP_010665036.1|	2185	0	PREDICTED: putative 1-phosphatidylinositol-3-phosphate 5-kinase FAB1D [Vitis vinifera]	sp|O59722|FAB1_SCHPO	250	E:7e-67	RecName: Full=1-phosphatidylinositol 3-phosphate 5-kinase fab1;^Eukaryota; Fungi; Dikarya; Ascomycota; Taphrinomycotina; Schizosaccharomycetes; Schizosaccharomycetales; Schizosaccharomycetaceae; Schizosaccharomyces`sp|O59722|FAB1_SCHPO	sp|O59722|FAB1_SCHPO	251	E:2e-67	RecName: Full=1-phosphatidylinositol 3-phosphate 5-kinase fab1;^Eukaryota; Fungi; Dikarya; Ascomycota; Taphrinomycotina; Schizosaccharomycetes; Schizosaccharomycetales; Schizosaccharomycetaceae; Schizosaccharomyces`sp|O59722|FAB1_SCHPO	PF01504.13	PIP5K	Phosphatidylinositol-4-phosphate 5-Kinase	COG0459	Chaperonin GroEL (HSP60 family)	.	c48642_g5|m.34928	250-2952[-]	.	ExpAA=20.72^PredHel=1^Topology=i105-127o	GO:0044267|cellular protein metabolic process;GO:0006995|cellular response to nitrogen starvation;GO:0006886|intracellular protein transport;GO:0000750|pheromone-dependent signal transduction involved in conjugation with cellular fusion;GO:0007033|vacuole organization;GO:0016192|vesicle-mediated transport	GO:0000285|1-phosphatidylinositol-3-phosphate 5-kinase activity;GO:0005524|ATP binding;GO:0046872|metal ion binding;GO:0032266|phosphatidylinositol-3-phosphate binding	GO:0000329|fungal-type vacuole membrane	K00921|PIKFYVE, FAB1; 1-phosphatidylinositol-3-phosphate 5-kinase [EC:2.7.1.150]	map00562|Inositol phosphate metabolism;map04070|Phosphatidylinositol signaling system;map04145|Phagosome;map04810|Regulation of actin cytoskeleton
c45231_g2	gi|166052152|emb|CU358615.1|	156	3e-74	Aphanomyces euteiches cDNA	gi|326519737|dbj|BAK00241.1|	3738	0	predicted protein [Hordeum vulgare subsp. vulgare]	sp|Q7PPA5|ATC1_ANOGA	1766	E:0	RecName: Full=Calcium-transporting ATPase sarcoplasmic/endoplasmic reticulum type;^Eukaryota; Metazoa; Ecdysozoa; Arthropoda; Hexapoda; Insecta; Pterygota; Neoptera; Endopterygota; Diptera; Nematocera; Culicoidea; Culicidae; Anophelinae; Anopheles	sp|Q7PPA5|ATC1_ANOGA	1824	E:0	RecName: Full=Calcium-transporting ATPase sarcoplasmic/endoplasmic reticulum type;^Eukaryota; Metazoa; Ecdysozoa; Arthropoda; Hexapoda; Insecta; Pterygota; Neoptera; Endopterygota; Diptera; Nematocera; Culicoidea; Culicidae; Anophelinae; Anopheles	PF00690.21	Cation_ATPase_N	Cation transporter/ATPase, N-terminus	COG0474	Cation transport ATPase	.	c45231_g2|m.34975	1028-4048[-]	.	ExpAA=162.74^PredHel=8^Topology=i60-78o88-110i263-282o302-324i763-785o790-812i836-858o931-953i	GO:0006754|ATP biosynthetic process	GO:0005524|ATP binding;GO:0005388|calcium-transporting ATPase activity;GO:0046872|metal ion binding	GO:0016021|integral to membrane;GO:0033017|sarcoplasmic reticulum membrane	K05853|ATP2A; Ca2+ transporting ATPase, sarcoplasmic/endoplasmic reticulum [EC:3.6.3.8]	map04022|cGMP-PKG signaling pathway;map04972|Pancreatic secretion;map05010|Alzheimer's disease;map04020|Calcium signaling pathway
c50124_g3	gi|255582130|ref|XM_002531814.1|	80	5e-32	Ricinus communis amino acid transporter, putative, mRNA	gi|731319374|ref|XP_010670221.1|	1449	0	PREDICTED: vacuolar amino acid transporter 1-like [Beta vulgaris subsp. vulgaris]	sp|P47082|AVT1_YEAST	115	E:4e-25	RecName: Full=Vacuolar amino acid transporter 1;^Eukaryota; Fungi; Dikarya; Ascomycota; Saccharomycotina; Saccharomycetes; Saccharomycetales; Saccharomycetaceae; Saccharomyces	sp|P47082|AVT1_YEAST	101	E:3e-22	RecName: Full=Vacuolar amino acid transporter 1;^Eukaryota; Fungi; Dikarya; Ascomycota; Saccharomycotina; Saccharomycetes; Saccharomycetales; Saccharomycetaceae; Saccharomyces	PF01490.13	Aa_trans	Transmembrane amino acid transporter protein	COG0814	Amino acid permeases	.	c50124_g3|m.6743	156-1169[-]	.	ExpAA=185.54^PredHel=9^Topology=i21-43o63-85i90-112o132-154i167-189o209-226i247-269o274-293i305-327o	GO:0007034|vacuolar transport	GO:0015186|L-glutamine transmembrane transporter activity;GO:0015188|L-isoleucine transmembrane transporter activity;GO:0005302|L-tyrosine transmembrane transporter activity	GO:0000329|fungal-type vacuole membrane;GO:0016021|integral to membrane	K15015|SLC32A, VGAT; solute carrier family 32 (vesicular inhibitory amino acid transporter)	map05032|Morphine addiction;map04721|Synaptic vesicle cycle;map04723|Retrograde endocannabinoid signaling;map04727|GABAergic synapse;map05033|Nicotine addiction
c44793_g4	gi|566212791|ref|XM_002323811.2|	1379	0	Populus trichocarpa multidrug resistance P-glycoprotein (POPTR_0017s11750g) mRNA, complete cds	gi|731363067|ref|XP_010693227.1|	5575	0	PREDICTED: ABC transporter B family member 19 [Beta vulgaris subsp. vulgaris]	sp|Q9LJX0|AB19B_ARATH	2053	E:0	RecName: Full=ABC transporter B family member 19;^Eukaryota; Viridiplantae; Streptophyta; Embryophyta; Tracheophyta; Spermatophyta; Magnoliophyta; eudicotyledons; core eudicotyledons; rosids; malvids; Brassicales; Brassicaceae; Camelineae; Arabidopsis	sp|Q9LJX0|AB19B_ARATH	2262	E:0	RecName: Full=ABC transporter B family member 19;^Eukaryota; Viridiplantae; Streptophyta; Embryophyta; Tracheophyta; Spermatophyta; Magnoliophyta; eudicotyledons; core eudicotyledons; rosids; malvids; Brassicales; Brassicaceae; Camelineae; Arabidopsis	PF00664.18	ABC_membrane	ABC transporter transmembrane region	COG1132	ABC-type multidrug transport system, ATPase and permease components	.	c44793_g4|m.35153	583-4311[+]	.	ExpAA=220.71^PredHel=9^Topology=i28-50o76-98i156-178o182-204i259-281o296-318i674-696o720-742i808-830o	GO:0010541|acropetal auxin transport;GO:0043481|anthocyanin accumulation in tissues in response to UV light;GO:0010540|basipetal auxin transport;GO:0048527|lateral root development;GO:0009640|photomorphogenesis;GO:0009958|positive gravitropism;GO:0008361|regulation of cell size;GO:0009637|response to blue light;GO:0010218|response to far red light;GO:0048443|stamen development	GO:0005524|ATP binding;GO:0042626|ATPase activity, coupled to transmembrane movement of substances;GO:0010329|auxin efflux transmembrane transporter activity	GO:0016021|integral to membrane;GO:0005886|plasma membrane	K05658|ABCB1; ATP-binding cassette, subfamily B (MDR/TAP), member 1 [EC:3.6.3.44]	map02010|ABC transporters;map05206|MicroRNAs in cancer;map04976|Bile secretion
c46703_g1	gi|566170322|ref|XM_002306338.2|	127	2e-58	Populus trichocarpa hypothetical protein (POPTR_0005s09200g) mRNA, complete cds	gi|902189601|gb|KNA11417.1|	1248	0	hypothetical protein SOVF_135410 [Spinacia oleracea]	sp|P32746|PYRD_ARATH	433	E:3e-143	RecName: Full=Dihydroorotate dehydrogenase (quinone), mitochondrial;^Eukaryota; Viridiplantae; Streptophyta; Embryophyta; Tracheophyta; Spermatophyta; Magnoliophyta; eudicotyledons; core eudicotyledons; rosids; malvids; Brassicales; Brassicaceae; Camelineae; Arabidopsis`sp|P32746|PYRD_ARATH	sp|P32746|PYRD_ARATH	508	E:2e-177	RecName: Full=Dihydroorotate dehydrogenase (quinone), mitochondrial;^Eukaryota; Viridiplantae; Streptophyta; Embryophyta; Tracheophyta; Spermatophyta; Magnoliophyta; eudicotyledons; core eudicotyledons; rosids; malvids; Brassicales; Brassicaceae; Camelineae; Arabidopsis	PF01180.16	DHO_dh	Dihydroorotate dehydrogenase	COG0167	Dihydroorotate dehydrogenase	.	c46703_g1|m.7051	802-1836[-]	.	ExpAA=18.60^PredHel=1^Topology=i56-75o	GO:0006207|'de novo' pyrimidine nucleobase biosynthetic process;GO:0044205|'de novo' UMP biosynthetic process;GO:0009220|pyrimidine ribonucleotide biosynthetic process	GO:0004152|dihydroorotate dehydrogenase activity;GO:0004158|dihydroorotate oxidase activity	GO:0016021|integral to membrane;GO:0005743|mitochondrial inner membrane;GO:0005739|mitochondrion	K00254|DHODH, pyrD; dihydroorotate dehydrogenase [EC:1.3.5.2]	map01100|Metabolic pathways;map00240|Pyrimidine metabolism
c22187_g1	gi|596655674|ref|XM_007274012.1|	38	3e-09	Colletotrichum gloeosporioides Nara gc5 peptidyl-prolyl cis-trans isomerase b precursor (CGGC5_3706), partial mRNA	gi|671686296|emb|CDS10860.1|	555	2e-66	hypothetical protein LRAMOSA11346 [Absidia idahoensis var. thermophila]	sp|P23284|PPIB_HUMAN	239	E:1e-75	RecName: Full=Peptidyl-prolyl cis-trans isomerase B;^Eukaryota; Metazoa; Chordata; Craniata; Vertebrata; Euteleostomi; Mammalia; Eutheria; Euarchontoglires; Primates; Haplorrhini; Catarrhini; Hominidae; Homo	sp|P23284|PPIB_HUMAN	269	E:1e-89	RecName: Full=Peptidyl-prolyl cis-trans isomerase B;^Eukaryota; Metazoa; Chordata; Craniata; Vertebrata; Euteleostomi; Mammalia; Eutheria; Euarchontoglires; Primates; Haplorrhini; Catarrhini; Hominidae; Homo	PF00160.16	Pro_isomerase	Cyclophilin type peptidyl-prolyl cis-trans isomerase/CLD	COG0652	Peptidyl-prolyl cis-trans isomerase (rotamase) - cyclophilin family	.	c22187_g1|m.7121	298-948[-]	sigP:1^26^0.848^YES	ExpAA=18.53^PredHel=1^Topology=i7-26o	GO:0030198|extracellular matrix organization;GO:0006457|protein folding	GO:0042277|peptide binding;GO:0003755|peptidyl-prolyl cis-trans isomerase activity;GO:0051082|unfolded protein binding	GO:0005788|endoplasmic reticulum lumen;GO:0042470|melanosome	K03768|PPIB, ppiB; peptidyl-prolyl cis-trans isomerase B (cyclophilin B) [EC:5.2.1.8]	.
c44962_g1	gi|291621326|dbj|AB517657.1|	658	0	Dianthus caryophyllus DcNCX1 gene for sodium/calcium exchanger protein, complete cds	gi|291621327|dbj|BAI94501.1|	2219	0	sodium/calcium exchanger protein [Dianthus caryophyllus]	sp|Q39254|CAX2_ARATH	53.1	E:7e-06	RecName: Full=Vacuolar cation/proton exchanger 2;^Eukaryota; Viridiplantae; Streptophyta; Embryophyta; Tracheophyta; Spermatophyta; Magnoliophyta; eudicotyledons; core eudicotyledons; rosids; malvids; Brassicales; Brassicaceae; Camelineae; Arabidopsis	sp|Q39254|CAX2_ARATH	54.3	E:2e-06	RecName: Full=Vacuolar cation/proton exchanger 2;^Eukaryota; Viridiplantae; Streptophyta; Embryophyta; Tracheophyta; Spermatophyta; Magnoliophyta; eudicotyledons; core eudicotyledons; rosids; malvids; Brassicales; Brassicaceae; Camelineae; Arabidopsis	PF13499.1	EF-hand_7	EF-hand domain pair	COG0387	Ca2+/H+ antiporter	.	c44962_g1|m.7251	222-1952[+]	sigP:1^23^0.925^YES	ExpAA=239.31^PredHel=11^Topology=i7-29o72-94i99-121o146-168i201-220o230-252i423-442o457-479i492-514o518-540i547-569o	GO:0015691|cadmium ion transport;GO:0006828|manganese ion transport	GO:0015369|calcium:hydrogen antiporter activity	GO:0016021|integral to membrane;GO:0009705|plant-type vacuole membrane	K07300|chaA, CAX; Ca2+:H+ antiporter	.
c47638_g5	gi|565499593|ref|XM_006307374.1|	182	6e-89	Capsella rubella hypothetical protein (CARUB_v10009061mg) mRNA, complete cds	gi|731363561|ref|XP_010693498.1|	1140	2e-145	PREDICTED: lysophospholipid acyltransferase 1-like [Beta vulgaris subsp. vulgaris]	sp|O42916|ALE1_SCHPO	101	E:3e-21	RecName: Full=Lysophospholipid acyltransferase;^Eukaryota; Fungi; Dikarya; Ascomycota; Taphrinomycotina; Schizosaccharomycetes; Schizosaccharomycetales; Schizosaccharomycetaceae; Schizosaccharomyces`sp|O42916|ALE1_SCHPO	sp|O42916|ALE1_SCHPO	124	E:2e-31	RecName: Full=Lysophospholipid acyltransferase;^Eukaryota; Fungi; Dikarya; Ascomycota; Taphrinomycotina; Schizosaccharomycetes; Schizosaccharomycetales; Schizosaccharomycetaceae; Schizosaccharomyces	PF03062.14	MBOAT	MBOAT, membrane-bound O-acyltransferase family	COG5202	Predicted membrane protein	.	c47638_g5|m.35565	1113-1847[+]	.	ExpAA=110.30^PredHel=5^Topology=o5-27i44-66o140-162i175-197o207-229i	GO:0006646|phosphatidylethanolamine biosynthetic process	GO:0003841|1-acylglycerol-3-phosphate O-acyltransferase activity;GO:0047184|1-acylglycerophosphocholine O-acyltransferase activity	GO:0005789|endoplasmic reticulum membrane;GO:0016021|integral to membrane	K13519|LPT1, ALE1; lysophospholipid acyltransferase [EC:2.3.1.51 2.3.1.23 2.3.1.-]	map01110|Biosynthesis of secondary metabolites;map00561|Glycerolipid metabolism;map01100|Metabolic pathways;map00565|Ether lipid metabolism;map00564|Glycerophospholipid metabolism
c47638_g5	gi|565499593|ref|XM_006307374.1|	182	6e-89	Capsella rubella hypothetical protein (CARUB_v10009061mg) mRNA, complete cds	gi|731363561|ref|XP_010693498.1|	1140	2e-145	PREDICTED: lysophospholipid acyltransferase 1-like [Beta vulgaris subsp. vulgaris]	sp|O42916|ALE1_SCHPO	101	E:3e-21	RecName: Full=Lysophospholipid acyltransferase;^Eukaryota; Fungi; Dikarya; Ascomycota; Taphrinomycotina; Schizosaccharomycetes; Schizosaccharomycetales; Schizosaccharomycetaceae; Schizosaccharomyces`sp|O42916|ALE1_SCHPO	sp|Q6ZNC8|MBOA1_HUMAN	80.5	E:8e-16	RecName: Full=Lysophospholipid acyltransferase 1;^Eukaryota; Metazoa; Chordata; Craniata; Vertebrata; Euteleostomi; Mammalia; Eutheria; Euarchontoglires; Primates; Haplorrhini; Catarrhini; Hominidae; Homo	PF03062.14	MBOAT	MBOAT, membrane-bound O-acyltransferase family	COG5202	Predicted membrane protein	.	c47638_g5|m.35564	1-861[+]	.	ExpAA=99.78^PredHel=3^Topology=i39-61o81-103i110-129o	GO:0046474|glycerophospholipid biosynthetic process;GO:0036152|phosphatidylethanolamine acyl-chain remodeling;GO:0036150|phosphatidylserine acyl-chain remodeling	GO:0016747|transferase activity, transferring acyl groups other than amino-acyl groups	GO:0005789|endoplasmic reticulum membrane;GO:0016021|integral to membrane	K13519|LPT1, ALE1; lysophospholipid acyltransferase [EC:2.3.1.51 2.3.1.23 2.3.1.-]	map01110|Biosynthesis of secondary metabolites;map00561|Glycerolipid metabolism;map01100|Metabolic pathways;map00565|Ether lipid metabolism;map00564|Glycerophospholipid metabolism
c48079_g3	gi|255546631|ref|XM_002514329.1|	55	4e-18	Ricinus communis cation-transporting atpase plant, putative, mRNA	gi|731352222|ref|XP_010687434.1|	2633	0	PREDICTED: calcium-transporting ATPase 10, plasma membrane-type isoform X2 [Beta vulgaris subsp. vulgaris]	sp|Q9LF79|ACA8_ARATH	921	E:0	RecName: Full=Calcium-transporting ATPase 8, plasma membrane-type;^Eukaryota; Viridiplantae; Streptophyta; Embryophyta; Tracheophyta; Spermatophyta; Magnoliophyta; eudicotyledons; core eudicotyledons; rosids; malvids; Brassicales; Brassicaceae; Camelineae; Arabidopsis`sp|Q9LF79|ACA8_ARATH	sp|Q9SZR1|ACA10_ARATH	255	E:7e-76	RecName: Full=Calcium-transporting ATPase 10, plasma membrane-type;^Eukaryota; Viridiplantae; Streptophyta; Embryophyta; Tracheophyta; Spermatophyta; Magnoliophyta; eudicotyledons; core eudicotyledons; rosids; malvids; Brassicales; Brassicaceae; Camelineae; Arabidopsis	PF12515.3	CaATP_NAI	Ca2+-ATPase N terminal autoinhibitory domain	COG0474	Cation transport ATPase	.	c48079_g3|m.35678	323-1210[+]	.	ExpAA=61.11^PredHel=3^Topology=o205-222i235-254o259-281i	GO:0006754|ATP biosynthetic process	GO:0005524|ATP binding;GO:0005388|calcium-transporting ATPase activity;GO:0046872|metal ion binding	GO:0016021|integral to membrane;GO:0005886|plasma membrane;GO:0009506|plasmodesma	K01537|E3.6.3.8; Ca2+-transporting ATPase [EC:3.6.3.8]	map04742|Taste transduction;map00230|Purine metabolism
c48079_g3	gi|255546631|ref|XM_002514329.1|	55	4e-18	Ricinus communis cation-transporting atpase plant, putative, mRNA	gi|731352222|ref|XP_010687434.1|	2633	0	PREDICTED: calcium-transporting ATPase 10, plasma membrane-type isoform X2 [Beta vulgaris subsp. vulgaris]	sp|Q9LF79|ACA8_ARATH	921	E:0	RecName: Full=Calcium-transporting ATPase 8, plasma membrane-type;^Eukaryota; Viridiplantae; Streptophyta; Embryophyta; Tracheophyta; Spermatophyta; Magnoliophyta; eudicotyledons; core eudicotyledons; rosids; malvids; Brassicales; Brassicaceae; Camelineae; Arabidopsis`sp|Q9LF79|ACA8_ARATH	sp|Q9LF79|ACA8_ARATH	997	E:0	RecName: Full=Calcium-transporting ATPase 8, plasma membrane-type;^Eukaryota; Viridiplantae; Streptophyta; Embryophyta; Tracheophyta; Spermatophyta; Magnoliophyta; eudicotyledons; core eudicotyledons; rosids; malvids; Brassicales; Brassicaceae; Camelineae; Arabidopsis	PF00122.15	E1-E2_ATPase	E1-E2 ATPase	COG0474	Cation transport ATPase	.	c48079_g3|m.35677	1345-3579[+]	.	ExpAA=103.42^PredHel=4^Topology=i153-175o203-225i630-647o657-674i	GO:0006754|ATP biosynthetic process;GO:0009624|response to nematode	GO:0005524|ATP binding;GO:0005388|calcium-transporting ATPase activity;GO:0046872|metal ion binding;GO:0043621|protein self-association	GO:0016021|integral to membrane;GO:0005886|plasma membrane;GO:0009506|plasmodesma	K01537|E3.6.3.8; Ca2+-transporting ATPase [EC:3.6.3.8]	map04742|Taste transduction;map00230|Purine metabolism
c36041_g1	gi|565347261|ref|XM_006340589.1|	49	4e-15	PREDICTED: Solanum tuberosum mannan endo-1,4-beta-mannosidase 7-like (LOC102588957), mRNA	gi|731312243|ref|XP_010673216.1|	1367	0	PREDICTED: mannan endo-1,4-beta-mannosidase 4-like [Beta vulgaris subsp. vulgaris]	sp|Q9FJZ3|MAN7_ARATH	465	E:2e-158	RecName: Full=Mannan endo-1,4-beta-mannosidase 7;^Eukaryota; Viridiplantae; Streptophyta; Embryophyta; Tracheophyta; Spermatophyta; Magnoliophyta; eudicotyledons; core eudicotyledons; rosids; malvids; Brassicales; Brassicaceae; Camelineae; Arabidopsis	sp|Q9FJZ3|MAN7_ARATH	369	E:7e-125	RecName: Full=Mannan endo-1,4-beta-mannosidase 7;^Eukaryota; Viridiplantae; Streptophyta; Embryophyta; Tracheophyta; Spermatophyta; Magnoliophyta; eudicotyledons; core eudicotyledons; rosids; malvids; Brassicales; Brassicaceae; Camelineae; Arabidopsis	PF00150.13	Cellulase	Cellulase (glycosyl hydrolase family 5)	COG3934	Endo-beta-mannanase	.	c36041_g1|m.7603	706-1539[-]	sigP:1^21^0.639^YES	.	GO:0005975|carbohydrate metabolic process;GO:0009845|seed germination	GO:0043169|cation binding;GO:0016985|mannan endo-1,4-beta-mannosidase activity	GO:0005576|extracellular region	K19355|MAN; mannan endo-1,4-beta-mannosidase [EC:3.2.1.78]	map00051|Fructose and mannose metabolism
c41200_g1	gi|351734387|ref|NM_001249772.1|	76	2e-30	Glycine max uncharacterized LOC100306301 (LOC100306301), mRNA	gi|731346235|ref|XP_010684349.1|	654	1e-81	PREDICTED: 60S ribosomal protein L18-2-like [Beta vulgaris subsp. vulgaris]	sp|Q940B0|RL183_ARATH	235	E:6e-75	RecName: Full=60S ribosomal protein L18-3;^Eukaryota; Viridiplantae; Streptophyta; Embryophyta; Tracheophyta; Spermatophyta; Magnoliophyta; eudicotyledons; core eudicotyledons; rosids; malvids; Brassicales; Brassicaceae; Camelineae; Arabidopsis`sp|Q940B0|RL183_ARATH	sp|Q940B0|RL183_ARATH	236	E:3e-77	RecName: Full=60S ribosomal protein L18-3;^Eukaryota; Viridiplantae; Streptophyta; Embryophyta; Tracheophyta; Spermatophyta; Magnoliophyta; eudicotyledons; core eudicotyledons; rosids; malvids; Brassicales; Brassicaceae; Camelineae; Arabidopsis	PF00828.14	Ribosomal_L18e	Ribosomal protein L18e/L15	COG1727	Ribosomal protein L18E	.	c41200_g1|m.36053	384-971[-]	.	ExpAA=34.85^PredHel=1^Topology=o153-175i	GO:0006412|translation	GO:0003735|structural constituent of ribosome	GO:0022625|cytosolic large ribosomal subunit;GO:0016020|membrane;GO:0009506|plasmodesma;GO:0005773|vacuole	K02883|RP-L18e, RPL18; large subunit ribosomal protein L18e	map03010|Ribosome
c49102_g1	gi|595817358|ref|XM_007204136.1|	408	0	Prunus persica hypothetical protein (PRUPE_ppa003577mg) mRNA, complete cds	gi|731337359|ref|XP_010679744.1|	2518	0	PREDICTED: laccase-11 [Beta vulgaris subsp. vulgaris]	sp|Q8VZA1|LAC11_ARATH	910	E:0	RecName: Full=Laccase-11;^Eukaryota; Viridiplantae; Streptophyta; Embryophyta; Tracheophyta; Spermatophyta; Magnoliophyta; eudicotyledons; core eudicotyledons; rosids; malvids; Brassicales; Brassicaceae; Camelineae; Arabidopsis	sp|Q8VZA1|LAC11_ARATH	910	E:0	RecName: Full=Laccase-11;^Eukaryota; Viridiplantae; Streptophyta; Embryophyta; Tracheophyta; Spermatophyta; Magnoliophyta; eudicotyledons; core eudicotyledons; rosids; malvids; Brassicales; Brassicaceae; Camelineae; Arabidopsis	PF07732.10	Cu-oxidase_3	Multicopper oxidase	COG2132	Putative multicopper oxidases	.	c49102_g1|m.36073	352-2046[-]	sigP:1^29^0.531^YES	ExpAA=27.03^PredHel=1^Topology=i9-31o	GO:0046274|lignin catabolic process	GO:0005507|copper ion binding;GO:0052716|hydroquinone:oxygen oxidoreductase activity	GO:0048046|apoplast	K05909|E1.10.3.2; laccase [EC:1.10.3.2]	.
c39941_g1	gi|596140902|ref|XM_007222363.1|	473	0	Prunus persica hypothetical protein (PRUPE_ppa004902mg) mRNA, complete cds	gi|902148052|gb|KNA05206.1|	2022	0	hypothetical protein SOVF_192510 [Spinacia oleracea]	sp|Q940M2|AGT21_ARATH	738	E:0	RecName: Full=Alanine--glyoxylate aminotransferase 2 homolog 1, mitochondrial;^Eukaryota; Viridiplantae; Streptophyta; Embryophyta; Tracheophyta; Spermatophyta; Magnoliophyta; eudicotyledons; core eudicotyledons; rosids; malvids; Brassicales; Brassicaceae; Camelineae; Arabidopsis	sp|Q940M2|AGT21_ARATH	796	E:0	RecName: Full=Alanine--glyoxylate aminotransferase 2 homolog 1, mitochondrial;^Eukaryota; Viridiplantae; Streptophyta; Embryophyta; Tracheophyta; Spermatophyta; Magnoliophyta; eudicotyledons; core eudicotyledons; rosids; malvids; Brassicales; Brassicaceae; Camelineae; Arabidopsis	PF00202.16	Aminotran_3	Aminotransferase class-III	COG0160	4-aminobutyrate aminotransferase and related aminotransferases	.	c39941_g1|m.36107	428-1930[-]	.	ExpAA=20.82^PredHel=1^Topology=i2-24o	GO:0019544|arginine catabolic process to glutamate;GO:0009853|photorespiration;GO:0046686|response to cadmium ion	GO:0008453|alanine-glyoxylate transaminase activity;GO:0030170|pyridoxal phosphate binding;GO:0008270|zinc ion binding	GO:0005739|mitochondrion;GO:0005774|vacuolar membrane	K00827|AGXT2; alanine-glyoxylate transaminase / (R)-3-amino-2-methylpropionate-pyruvate transaminase [EC:2.6.1.44 2.6.1.40]	map00260|Glycine, serine and threonine metabolism;map00250|Alanine, aspartate and glutamate metabolism;map01100|Metabolic pathways;map00270|Cysteine and methionine metabolism;map01110|Biosynthesis of secondary metabolites
c36494_g1	gi|519710946|gb|JX603215.1|	198	5e-98	Gossypium hirsutum clone NBRI_GE42059 microsatellite sequence	gi|761967909|gb|KIY99257.1|	301	3e-29	Translocator protein [Monoraphidium neglectum]	sp|P16257|TSPO_RAT	128	E:2e-33	RecName: Full=Translocator protein;^Eukaryota; Metazoa; Chordata; Craniata; Vertebrata; Euteleostomi; Mammalia; Eutheria; Euarchontoglires; Glires; Rodentia; Sciurognathi; Muroidea; Muridae; Murinae; Rattus	sp|P16257|TSPO_RAT	151	E:8e-45	RecName: Full=Translocator protein;^Eukaryota; Metazoa; Chordata; Craniata; Vertebrata; Euteleostomi; Mammalia; Eutheria; Euarchontoglires; Glires; Rodentia; Sciurognathi; Muroidea; Muridae; Murinae; Rattus	PF03073.10	TspO_MBR	TspO/MBR family	COG3476	Tryptophan-rich sensory protein (mitochondrial benzodiazepine receptor homolog)	.	c36494_g1|m.7933	918-1403[-]	.	ExpAA=82.05^PredHel=4^Topology=o37-59i71-93o98-117i124-146o	GO:0030325|adrenal gland development;GO:0007568|aging;GO:0048266|behavioral response to pain;GO:0071476|cellular hypotonic response;GO:0071222|cellular response to lipopolysaccharide;GO:0071294|cellular response to zinc ion;GO:0060242|contact inhibition;GO:0008347|glial cell migration;GO:0060253|negative regulation of glial cell proliferation;GO:0045019|negative regulation of nitric oxide biosynt…	GO:0005497|androgen binding;GO:0008503|benzodiazepine receptor activity	GO:0016021|integral to membrane;GO:0005741|mitochondrial outer membrane	K05770|BZRP; benzodiazapine receptor	map05166|HTLV-I infection;map04080|Neuroactive ligand-receptor interaction
c64917_g1	gi|596150482|ref|XM_007222706.1|	276	3e-141	Prunus persica hypothetical protein (PRUPE_ppa006544mg) mRNA, complete cds	gi|731354195|ref|XP_010688452.1|	1562	0	PREDICTED: homogentisate phytyltransferase 1, chloroplastic isoform X1 [Beta vulgaris subsp. vulgaris]	sp|Q8VWJ1|HPT1_ARATH	496	E:2e-170	RecName: Full=Homogentisate phytyltransferase 1, chloroplastic;^Eukaryota; Viridiplantae; Streptophyta; Embryophyta; Tracheophyta; Spermatophyta; Magnoliophyta; eudicotyledons; core eudicotyledons; rosids; malvids; Brassicales; Brassicaceae; Camelineae; Arabidopsis	sp|Q8VWJ1|HPT1_ARATH	497	E:2e-173	RecName: Full=Homogentisate phytyltransferase 1, chloroplastic;^Eukaryota; Viridiplantae; Streptophyta; Embryophyta; Tracheophyta; Spermatophyta; Magnoliophyta; eudicotyledons; core eudicotyledons; rosids; malvids; Brassicales; Brassicaceae; Camelineae; Arabidopsis	PF01040.13	UbiA	UbiA prenyltransferase family	COG0382	4-hydroxybenzoate polyprenyltransferase and related prenyltransferases	.	c64917_g1|m.8527	340-1518[-]	.	ExpAA=185.89^PredHel=9^Topology=i100-122o132-154i177-199o204-226i233-255o265-287i313-332o337-356i369-391o	GO:0071555|cell wall organization;GO:0009915|phloem sucrose loading;GO:0031347|regulation of defense response;GO:0009266|response to temperature stimulus;GO:0006636|unsaturated fatty acid biosynthetic process;GO:0010189|vitamin E biosynthetic process	GO:0010176|homogentisate phytyltransferase activity	GO:0009507|chloroplast;GO:0009535|chloroplast thylakoid membrane;GO:0016021|integral to membrane	K09833|HPT, HGGT, ubiA; homogentisate phytyltransferase / homogentisate geranylgeranyltransferase [EC:2.5.1.115 2.5.1.116]	map00130|Ubiquinone and other terpenoid-quinone biosynthesis;map01100|Metabolic pathways;map01110|Biosynthesis of secondary metabolites
c47235_g3	gi|225380891|gb|FJ752244.1|	459	0	Malus x domestica L-galactono-1,4-lactone dehydrogenase mRNA, complete cds	gi|902150727|gb|KNA05447.1|	2368	0	hypothetical protein SOVF_190280 [Spinacia oleracea]	sp|Q9SU56|GLDH_ARATH	867	E:0	RecName: Full=L-galactono-1,4-lactone dehydrogenase, mitochondrial;^Eukaryota; Viridiplantae; Streptophyta; Embryophyta; Tracheophyta; Spermatophyta; Magnoliophyta; eudicotyledons; core eudicotyledons; rosids; malvids; Brassicales; Brassicaceae; Camelineae; Arabidopsis	sp|Q9SU56|GLDH_ARATH	913	E:0	RecName: Full=L-galactono-1,4-lactone dehydrogenase, mitochondrial;^Eukaryota; Viridiplantae; Streptophyta; Embryophyta; Tracheophyta; Spermatophyta; Magnoliophyta; eudicotyledons; core eudicotyledons; rosids; malvids; Brassicales; Brassicaceae; Camelineae; Arabidopsis	PF01565.18	FAD_binding_4	FAD binding domain	COG0277	FAD/FMN-containing dehydrogenases	.	c47235_g3|m.36813	409-2133[-]	.	ExpAA=20.83^PredHel=1^Topology=i46-68o	GO:0019853|L-ascorbic acid biosynthetic process	GO:0003885|D-arabinono-1,4-lactone oxidase activity;GO:0050660|flavin adenine dinucleotide binding;GO:0016633|galactonolactone dehydrogenase activity;GO:0080049|L-gulono-1,4-lactone dehydrogenase activity;GO:0008762|UDP-N-acetylmuramate dehydrogenase activity	GO:0016021|integral to membrane;GO:0031966|mitochondrial membrane;GO:0005739|mitochondrion;GO:0009536|plastid	K00225|GLDH; L-galactono-1,4-lactone dehydrogenase [EC:1.3.2.3]	map01100|Metabolic pathways;map00053|Ascorbate and aldarate metabolism;map01110|Biosynthesis of secondary metabolites
c39316_g1	gi|4835908|gb|AF139190.1|AF139190	110	8e-49	Mesembryanthemum crystallinum cytosolic ascorbate peroxidase mRNA, complete cds	gi|902227313|gb|KNA20639.1|	636	2e-72	hypothetical protein SOVF_050500 [Spinacia oleracea]	sp|Q42564|APX3_ARATH	213	E:7e-61	RecName: Full=L-ascorbate peroxidase 3, peroxisomal;^Eukaryota; Viridiplantae; Streptophyta; Embryophyta; Tracheophyta; Spermatophyta; Magnoliophyta; eudicotyledons; core eudicotyledons; rosids; malvids; Brassicales; Brassicaceae; Camelineae; Arabidopsis`sp|Q42564|APX3_ARATH	sp|Q42564|APX3_ARATH	201	E:3e-63	RecName: Full=L-ascorbate peroxidase 3, peroxisomal;^Eukaryota; Viridiplantae; Streptophyta; Embryophyta; Tracheophyta; Spermatophyta; Magnoliophyta; eudicotyledons; core eudicotyledons; rosids; malvids; Brassicales; Brassicaceae; Camelineae; Arabidopsis	PF00141.18	peroxidase	Peroxidase	COG0376	Catalase (peroxidase I)	.	c39316_g1|m.37008	705-1130[-]	.	ExpAA=22.79^PredHel=1^Topology=o112-134i	GO:0042744|hydrogen peroxide catabolic process;GO:0006979|response to oxidative stress	GO:0020037|heme binding;GO:0016688|L-ascorbate peroxidase activity;GO:0046872|metal ion binding	GO:0009941|chloroplast envelope;GO:0046861|glyoxysomal membrane;GO:0009514|glyoxysome;GO:0016021|integral to membrane;GO:0005739|mitochondrion;GO:0005778|peroxisomal membrane;GO:0009506|plasmodesma;GO:0005774|vacuolar membrane	K00434|E1.11.1.11; L-ascorbate peroxidase [EC:1.11.1.11]	map00053|Ascorbate and aldarate metabolism;map00480|Glutathione metabolism
c48176_g2	gi|566151975|ref|XM_002298695.2|	330	3e-171	Populus trichocarpa zinc finger family protein (POPTR_0001s31170g) mRNA, complete cds	gi|902173928|gb|KNA08324.1|	2141	0	hypothetical protein SOVF_163610 [Spinacia oleracea]	sp|Q6ZQ89|MARH6_MOUSE	143	E:3e-34	RecName: Full=E3 ubiquitin-protein ligase MARCH6;^Eukaryota; Metazoa; Chordata; Craniata; Vertebrata; Euteleostomi; Mammalia; Eutheria; Euarchontoglires; Glires; Rodentia; Sciurognathi; Muroidea; Muridae; Murinae; Mus; Mus`sp|Q6ZQ89|MARH6_MOUSE	sp|Q6ZQ89|MARH6_MOUSE	159	E:1e-39	RecName: Full=E3 ubiquitin-protein ligase MARCH6;^Eukaryota; Metazoa; Chordata; Craniata; Vertebrata; Euteleostomi; Mammalia; Eutheria; Euarchontoglires; Glires; Rodentia; Sciurognathi; Muroidea; Muridae; Murinae; Mus; Mus`sp|Q6ZQ89|MARH6_MOUSE	PF12906.2	RINGv	RING-variant domain	COG5183	Protein involved in mRNA turnover and stability	.	c48176_g2|m.8949	3-1979[-]	.	ExpAA=135.75^PredHel=6^Topology=i211-233o263-282i410-432o525-547i590-612o635-657i	GO:0070936|protein K48-linked ubiquitination	GO:0046872|metal ion binding;GO:0004842|ubiquitin-protein ligase activity;GO:0008270|zinc ion binding	GO:0030176|integral to endoplasmic reticulum membrane	K10661|MARCH6, DOA10; E3 ubiquitin-protein ligase MARCH6 [EC:2.3.2.27]	map04141|Protein processing in endoplasmic reticulum
c7658_g1	gi|187372985|gb|EU494962.1|	228	9e-115	Malus x domestica xyloglucan endotransglucosylase/hydrolase 3 mRNA, complete cds	gi|902170587|gb|KNA07861.1|	1298	4e-176	hypothetical protein SOVF_167940 [Spinacia oleracea]	sp|Q8L9A9|XTH8_ARATH	442	E:6e-153	RecName: Full=Probable xyloglucan endotransglucosylase/hydrolase protein 8;^Eukaryota; Viridiplantae; Streptophyta; Embryophyta; Tracheophyta; Spermatophyta; Magnoliophyta; eudicotyledons; core eudicotyledons; rosids; malvids; Brassicales; Brassicaceae; Camelineae; Arabidopsis	sp|Q8L9A9|XTH8_ARATH	470	E:5e-166	RecName: Full=Probable xyloglucan endotransglucosylase/hydrolase protein 8;^Eukaryota; Viridiplantae; Streptophyta; Embryophyta; Tracheophyta; Spermatophyta; Magnoliophyta; eudicotyledons; core eudicotyledons; rosids; malvids; Brassicales; Brassicaceae; Camelineae; Arabidopsis	PF00722.16	Glyco_hydro_16	Glycosyl hydrolases family 16	COG2273	Beta-glucanase/Beta-glucan synthetase	.	c7658_g1|m.37514	163-1065[+]	sigP:1^27^0.542^YES	ExpAA=17.42^PredHel=1^Topology=i9-31o	GO:0006073|cellular glucan metabolic process	GO:0004553|hydrolase activity, hydrolyzing O-glycosyl compounds;GO:0016762|xyloglucan:xyloglucosyl transferase activity	GO:0048046|apoplast;GO:0005618|cell wall	K08235|E2.4.1.207; xyloglucan:xyloglucosyl transferase [EC:2.4.1.207]	.
c47271_g12	gi|297848639|ref|XM_002892155.1|	90	8e-38	Arabidopsis lyrata subsp. lyrata hypothetical protein, mRNA	gi|902172351|gb|KNA08110.1|	2250	0	hypothetical protein SOVF_165650 [Spinacia oleracea]	sp|Q9MAM3|KCS1_ARATH	763	E:0	RecName: Full=3-ketoacyl-CoA synthase 1;^Eukaryota; Viridiplantae; Streptophyta; Embryophyta; Tracheophyta; Spermatophyta; Magnoliophyta; eudicotyledons; core eudicotyledons; rosids; malvids; Brassicales; Brassicaceae; Camelineae; Arabidopsis	sp|Q9MAM3|KCS1_ARATH	763	E:0	RecName: Full=3-ketoacyl-CoA synthase 1;^Eukaryota; Viridiplantae; Streptophyta; Embryophyta; Tracheophyta; Spermatophyta; Magnoliophyta; eudicotyledons; core eudicotyledons; rosids; malvids; Brassicales; Brassicaceae; Camelineae; Arabidopsis	PF08392.7	FAE1_CUT1_RppA	FAE1/Type III polyketide synthase-like protein	COG3424	Predicted naringenin-chalcone synthase	.	c47271_g12|m.9759	358-1932[+]	.	ExpAA=52.20^PredHel=2^Topology=o56-78i91-110o	GO:0009409|response to cold;GO:0009416|response to light stimulus;GO:0010025|wax biosynthetic process	GO:0009922|fatty acid elongase activity;GO:0033807|icosanoyl-CoA synthase activity	GO:0022626|cytosolic ribosome;GO:0005783|endoplasmic reticulum;GO:0016021|integral to membrane;GO:0016020|membrane	K15397|KCS; 3-ketoacyl-CoA synthase [EC:2.3.1.199]	map00062|Fatty acid elongation;map01110|Biosynthesis of secondary metabolites
c44356_g1	gi|186513551|ref|NM_118695.3|	202	5e-100	Arabidopsis thaliana mediator of RNA polymerase II transcription subunit 36a mRNA, complete cds	gi|743857368|ref|XP_011030166.1|	793	3e-96	PREDICTED: probable mediator of RNA polymerase II transcription subunit 36b isoform X3 [Populus euphratica]	sp|Q94AH9|MD36A_ARATH	305	E:3e-95	RecName: Full=Mediator of RNA polymerase II transcription subunit 36a;^Eukaryota; Viridiplantae; Streptophyta; Embryophyta; Tracheophyta; Spermatophyta; Magnoliophyta; eudicotyledons; core eudicotyledons; rosids; malvids; Brassicales; Brassicaceae; Camelineae; Arabidopsis`sp|Q94AH9|MD36A_ARATH	sp|Q94AH9|MD36A_ARATH	308	E:4e-104	RecName: Full=Mediator of RNA polymerase II transcription subunit 36a;^Eukaryota; Viridiplantae; Streptophyta; Embryophyta; Tracheophyta; Spermatophyta; Magnoliophyta; eudicotyledons; core eudicotyledons; rosids; malvids; Brassicales; Brassicaceae; Camelineae; Arabidopsis	PF01269.12	Fibrillarin	Fibrillarin	COG1889	Fibrillarin-like rRNA methylase	.	c44356_g1|m.38268	2-547[+]	.	ExpAA=17.07^PredHel=1^Topology=i162-180o	GO:0006355|regulation of transcription, DNA-dependent;GO:0001510|RNA methylation;GO:0006364|rRNA processing;GO:0006351|transcription, DNA-dependent;GO:0008033|tRNA processing	GO:0008168|methyltransferase activity;GO:0030515|snoRNA binding	GO:0016592|mediator complex;GO:0005730|nucleolus;GO:0030529|ribonucleoprotein complex	K14563|NOP1, FBL; rRNA 2'-O-methyltransferase fibrillarin [EC:2.1.1.-]	map03008|Ribosome biogenesis in eukaryotes
c48369_g2	gi|590661583|ref|XM_007035652.1|	208	4e-103	Theobroma cacao Sensor histidine kinase, putative isoform 2 (TCM_021300) mRNA, partial cds	gi|870865462|gb|KMT16512.1|	1711	0	hypothetical protein BVRB_3g048080 isoform B [Beta vulgaris subsp. vulgaris]	sp|Q940D0|ARR1_ARATH	306	E:3e-88	RecName: Full=Two-component response regulator ARR1;^Eukaryota; Viridiplantae; Streptophyta; Embryophyta; Tracheophyta; Spermatophyta; Magnoliophyta; eudicotyledons; core eudicotyledons; rosids; malvids; Brassicales; Brassicaceae; Camelineae; Arabidopsis	sp|Q940D0|ARR1_ARATH	348	E:1e-109	RecName: Full=Two-component response regulator ARR1;^Eukaryota; Viridiplantae; Streptophyta; Embryophyta; Tracheophyta; Spermatophyta; Magnoliophyta; eudicotyledons; core eudicotyledons; rosids; malvids; Brassicales; Brassicaceae; Camelineae; Arabidopsis	PF00249.26	Myb_DNA-binding	Myb-like DNA-binding domain	COG0745	Response regulators consisting of a CheY-like receiver domain and a winged-helix DNA-binding domain	.	c48369_g2|m.10120	1596-3197[-]	sigP:1^23^0.548^YES	.	GO:0009736|cytokinin mediated signaling pathway;GO:0080022|primary root development;GO:0031537|regulation of anthocyanin metabolic process;GO:0010380|regulation of chlorophyll biosynthetic process;GO:0048367|shoot development;GO:0006351|transcription, DNA-dependent	GO:0003682|chromatin binding;GO:0003677|DNA binding;GO:0000156|phosphorelay response regulator activity;GO:0003700|sequence-specific DNA binding transcription factor activity	GO:0005634|nucleus	K14491|ARR-B; two-component response regulator ARR-B family	map04075|Plant hormone signal transduction
c49024_g14	gi|591402447|gb|KJ139011.1|	339	4e-176	Arabidopsis thaliana glycosyltransferase (AT1G12990) mRNA, partial cds	gi|731342570|ref|XP_010682459.1|	1869	0	PREDICTED: beta-1,4-mannosyl-glycoprotein 4-beta-N-acetylglucosaminyltransferase isoform X1 [Beta vulgaris subsp. vulgaris]	sp|Q02527|MGAT3_RAT	86.7	E:3e-16	RecName: Full=Beta-1,4-mannosyl-glycoprotein 4-beta-N-acetylglucosaminyltransferase;^Eukaryota; Metazoa; Chordata; Craniata; Vertebrata; Euteleostomi; Mammalia; Eutheria; Euarchontoglires; Glires; Rodentia; Sciurognathi; Muroidea; Muridae; Murinae; Rattus	sp|Q02527|MGAT3_RAT	87	E:3e-17	RecName: Full=Beta-1,4-mannosyl-glycoprotein 4-beta-N-acetylglucosaminyltransferase;^Eukaryota; Metazoa; Chordata; Craniata; Vertebrata; Euteleostomi; Mammalia; Eutheria; Euarchontoglires; Glires; Rodentia; Sciurognathi; Muroidea; Muridae; Murinae; Rattus	PF04724.8	Glyco_transf_17	Glycosyltransferase family 17	NOG85038	Mannosyl (beta-1,4-)-glycoprotein beta-1,4-N-acetylglucosaminyltransferase	.	c49024_g14|m.38507	386-1594[+]	.	ExpAA=20.86^PredHel=1^Topology=i56-78o	GO:0006487|protein N-linked glycosylation	GO:0003830|beta-1,4-mannosylglycoprotein 4-beta-N-acetylglucosaminyltransferase activity	GO:0000139|Golgi membrane;GO:0016021|integral to membrane	K00737|MGAT3; beta-1,4-mannosyl-glycoprotein beta-1,4-N-acetylglucosaminyltransferase [EC:2.4.1.144]	map01100|Metabolic pathways;map00510|N-Glycan biosynthesis;map04075|Plant hormone signal transduction
c41675_g1	gi|596292523|ref|XM_007226453.1|	77	1e-30	Prunus persica hypothetical protein (PRUPE_ppa025840mg) mRNA, complete cds	gi|731339200|ref|XP_010680724.1|	1721	0	PREDICTED: beta-glucosidase 40 [Beta vulgaris subsp. vulgaris]	sp|Q8L7J2|BGL06_ORYSJ	564	E:0	RecName: Full=Beta-glucosidase 6;^Eukaryota; Viridiplantae; Streptophyta; Embryophyta; Tracheophyta; Spermatophyta; Magnoliophyta; Liliopsida; Poales; Poaceae; BEP clade; Ehrhartoideae; Oryzeae; Oryza`sp|Q8L7J2|BGL06_ORYSJ	sp|Q9FZE0|BGL40_ARATH	555	E:0	RecName: Full=Beta-glucosidase 40;^Eukaryota; Viridiplantae; Streptophyta; Embryophyta; Tracheophyta; Spermatophyta; Magnoliophyta; eudicotyledons; core eudicotyledons; rosids; malvids; Brassicales; Brassicaceae; Camelineae; Arabidopsis	PF00232.13	Glyco_hydro_1	Glycosyl hydrolase family 1	COG2723	Beta-glucosidase/6-phospho-beta-glucosidase/beta-galactosidase	.	c41675_g1|m.38508	197-1333[+]	sigP:1^26^0.837^YES	.	GO:0005975|carbohydrate metabolic process	GO:0008422|beta-glucosidase activity;GO:0043169|cation binding	GO:0048046|apoplast;GO:0009507|chloroplast	K01188|E3.2.1.21; beta-glucosidase [EC:3.2.1.21]	map01110|Biosynthesis of secondary metabolites;map01100|Metabolic pathways;map00940|Phenylpropanoid biosynthesis;map00460|Cyanoamino acid metabolism;map00500|Starch and sucrose metabolism
c45340_g1	gi|297816787|ref|XM_002876231.1|	82	2e-33	Arabidopsis lyrata subsp. lyrata hypothetical protein, mRNA	gi|731344646|ref|XP_010683531.1|	1716	0	PREDICTED: probable pectate lyase 5 [Beta vulgaris subsp. vulgaris]	sp|Q93Z04|PLY13_ARATH	463	E:4e-156	RecName: Full=Probable pectate lyase 13;^Eukaryota; Viridiplantae; Streptophyta; Embryophyta; Tracheophyta; Spermatophyta; Magnoliophyta; eudicotyledons; core eudicotyledons; rosids; malvids; Brassicales; Brassicaceae; Camelineae; Arabidopsis	sp|Q93Z04|PLY13_ARATH	482	E:1e-164	RecName: Full=Probable pectate lyase 13;^Eukaryota; Viridiplantae; Streptophyta; Embryophyta; Tracheophyta; Spermatophyta; Magnoliophyta; eudicotyledons; core eudicotyledons; rosids; malvids; Brassicales; Brassicaceae; Camelineae; Arabidopsis	PF00544.14	Pec_lyase_C	Pectate lyase	COG3866	Pectate lyase	.	c45340_g1|m.38817	211-1665[+]	.	ExpAA=41.51^PredHel=2^Topology=i7-26o462-484i	GO:0042547|cell wall modification involved in multidimensional cell growth;GO:0009814|defense response, incompatible interaction;GO:0045490|pectin catabolic process	GO:0046872|metal ion binding;GO:0030570|pectate lyase activity	GO:0046658|anchored to plasma membrane	K01728|pel; pectate lyase [EC:4.2.2.2]	map00040|Pentose and glucuronate interconversions
c45435_g2	gi|590638075|ref|XM_007029230.1|	122	1e-55	Theobroma cacao Serine carboxypeptidase-like 20 isoform 4 (TCM_025173) mRNA, complete cds	gi|731335913|ref|XP_010678976.1|	2070	0	PREDICTED: serine carboxypeptidase-like 20 [Beta vulgaris subsp. vulgaris]	sp|Q8L7B2|SCP20_ARATH	665	E:0	RecName: Full=Serine carboxypeptidase-like 20;^Eukaryota; Viridiplantae; Streptophyta; Embryophyta; Tracheophyta; Spermatophyta; Magnoliophyta; eudicotyledons; core eudicotyledons; rosids; malvids; Brassicales; Brassicaceae; Camelineae; Arabidopsis	sp|Q8L7B2|SCP20_ARATH	622	E:0	RecName: Full=Serine carboxypeptidase-like 20;^Eukaryota; Viridiplantae; Streptophyta; Embryophyta; Tracheophyta; Spermatophyta; Magnoliophyta; eudicotyledons; core eudicotyledons; rosids; malvids; Brassicales; Brassicaceae; Camelineae; Arabidopsis	PF00450.17	Peptidase_S10	Serine carboxypeptidase	COG2939	Carboxypeptidase C (cathepsin A)	.	c45435_g2|m.10504	25-1398[+]	sigP:1^28^0.661^YES	ExpAA=20.16^PredHel=1^Topology=i13-35o	GO:0006508|proteolysis	GO:0004185|serine-type carboxypeptidase activity	GO:0005576|extracellular region;GO:0005773|vacuole	K16296|SCPL-I; serine carboxypeptidase-like clade I [EC:3.4.16.-]	.
c42341_g1	gi|565370637|ref|XM_006351864.1|	163	1e-78	PREDICTED: Solanum tuberosum junctophilin-3-like (LOC102603526), mRNA	gi|902162169|gb|KNA06644.1|	997	1e-127	hypothetical protein SOVF_179070 [Spinacia oleracea]	sp|Q9SLG9|PI5K5_ARATH	103	E:4e-22	RecName: Full=Phosphatidylinositol 4-phosphate 5-kinase 5;^Eukaryota; Viridiplantae; Streptophyta; Embryophyta; Tracheophyta; Spermatophyta; Magnoliophyta; eudicotyledons; core eudicotyledons; rosids; malvids; Brassicales; Brassicaceae; Camelineae; Arabidopsis`sp|Q9SLG9|PI5K5_ARATH	sp|Q9SLG9|PI5K5_ARATH	116	E:2e-26	RecName: Full=Phosphatidylinositol 4-phosphate 5-kinase 5;^Eukaryota; Viridiplantae; Streptophyta; Embryophyta; Tracheophyta; Spermatophyta; Magnoliophyta; eudicotyledons; core eudicotyledons; rosids; malvids; Brassicales; Brassicaceae; Camelineae; Arabidopsis`sp|Q9SLG9|PI5K5_ARATH	PF02493.15	MORN	MORN repeat	COG4642	Uncharacterized protein conserved in bacteria	.	c42341_g1|m.39327	121-1518[+]	.	ExpAA=85.44^PredHel=4^Topology=o60-82i89-111o116-138i151-170o	GO:0009827|plant-type cell wall modification;GO:0009846|pollen germination;GO:0009860|pollen tube growth	GO:0016308|1-phosphatidylinositol-4-phosphate 5-kinase activity;GO:0005524|ATP binding	GO:0016324|apical plasma membrane;GO:0044445|cytosolic part;GO:0090406|pollen tube	K00889|PIP5K; 1-phosphatidylinositol-4-phosphate 5-kinase [EC:2.7.1.68]	map00562|Inositol phosphate metabolism;map04144|Endocytosis;map04070|Phosphatidylinositol signaling system;map05231|Choline metabolism in cancer;map01100|Metabolic pathways;map04666|Fc gamma R-mediated phagocytosis;map04810|Regulation of actin cytoskeleton
c42492_g1	gi|255556853|ref|XM_002519414.1|	204	3e-101	Ricinus communis Pectate lyase precursor, putative, mRNA	gi|902231308|gb|KNA22221.1|	1920	0	hypothetical protein SOVF_036210 [Spinacia oleracea]	sp|Q9SCP2|PLY12_ARATH	620	E:0	RecName: Full=Probable pectate lyase 12;^Eukaryota; Viridiplantae; Streptophyta; Embryophyta; Tracheophyta; Spermatophyta; Magnoliophyta; eudicotyledons; core eudicotyledons; rosids; malvids; Brassicales; Brassicaceae; Camelineae; Arabidopsis	sp|Q9SCP2|PLY12_ARATH	637	E:0	RecName: Full=Probable pectate lyase 12;^Eukaryota; Viridiplantae; Streptophyta; Embryophyta; Tracheophyta; Spermatophyta; Magnoliophyta; eudicotyledons; core eudicotyledons; rosids; malvids; Brassicales; Brassicaceae; Camelineae; Arabidopsis	PF00544.14	Pec_lyase_C	Pectate lyase	COG3866	Pectate lyase	.	c42492_g1|m.39452	274-1710[+]	.	ExpAA=42.76^PredHel=2^Topology=i7-29o453-475i	GO:0045490|pectin catabolic process	GO:0046872|metal ion binding;GO:0030570|pectate lyase activity	GO:0031225|anchored to membrane	K01728|pel; pectate lyase [EC:4.2.2.2]	map00040|Pentose and glucuronate interconversions
c80619_g1	gi|357514554|ref|XM_003627518.1|	335	6e-174	Medicago truncatula Cytochrome P450 fatty acid omega-hydroxylase (MTR_8g030590) mRNA, complete cds	gi|731311589|ref|XP_010670184.1|	2313	0	PREDICTED: cytochrome P450 86A8 [Beta vulgaris subsp. vulgaris]	sp|O23066|C86A2_ARATH	789	E:0	RecName: Full=Cytochrome P450 86A2;^Eukaryota; Viridiplantae; Streptophyta; Embryophyta; Tracheophyta; Spermatophyta; Magnoliophyta; eudicotyledons; core eudicotyledons; rosids; malvids; Brassicales; Brassicaceae; Camelineae; Arabidopsis	sp|O23066|C86A2_ARATH	830	E:0	RecName: Full=Cytochrome P450 86A2;^Eukaryota; Viridiplantae; Streptophyta; Embryophyta; Tracheophyta; Spermatophyta; Magnoliophyta; eudicotyledons; core eudicotyledons; rosids; malvids; Brassicales; Brassicaceae; Camelineae; Arabidopsis	PF00067.17	p450	Cytochrome P450	COG2124	Cytochrome P450	.	c80619_g1|m.11163	352-1935[-]	.	ExpAA=22.27^PredHel=1^Topology=i5-27o	GO:0006631|fatty acid metabolic process	GO:0018685|alkane 1-monooxygenase activity;GO:0009055|electron carrier activity;GO:0020037|heme binding;GO:0005506|iron ion binding	GO:0016021|integral to membrane	K15398|CYP86A4S; fatty acid omega-hydroxylase [EC:1.14.-.-]	map01100|Metabolic pathways;map00073|Cutin, suberine and wax biosynthesis
c46265_g6	gi|255548260|ref|XM_002515141.1|	297	1e-152	Ricinus communis multidrug resistance protein 1, 2, putative, mRNA	gi|731354080|ref|XP_010688391.1|	4395	0	PREDICTED: ABC transporter B family member 11-like [Beta vulgaris subsp. vulgaris]	sp|Q9FWX7|AB11B_ARATH	1522	E:0	RecName: Full=ABC transporter B family member 11;^Eukaryota; Viridiplantae; Streptophyta; Embryophyta; Tracheophyta; Spermatophyta; Magnoliophyta; eudicotyledons; core eudicotyledons; rosids; malvids; Brassicales; Brassicaceae; Camelineae; Arabidopsis`sp|Q9FWX7|AB11B_ARATH	sp|Q9FWX7|AB11B_ARATH	1562	E:0	RecName: Full=ABC transporter B family member 11;^Eukaryota; Viridiplantae; Streptophyta; Embryophyta; Tracheophyta; Spermatophyta; Magnoliophyta; eudicotyledons; core eudicotyledons; rosids; malvids; Brassicales; Brassicaceae; Camelineae; Arabidopsis`sp|Q9FWX7|AB11B_ARATH	PF00664.18	ABC_membrane	ABC transporter transmembrane region	COG1132	ABC-type multidrug transport system, ATPase and permease components	.	c46265_g6|m.11264	1-3468[-]	.	ExpAA=261.31^PredHel=11^Topology=o20-42i84-106o133-155i211-233o237-259i312-334o740-762i783-805o876-898i965-987o1002-1024i	GO:0006200|ATP catabolic process	GO:0005524|ATP binding;GO:0042626|ATPase activity, coupled to transmembrane movement of substances	GO:0016021|integral to membrane;GO:0005886|plasma membrane;GO:0009506|plasmodesma	K05658|ABCB1; ATP-binding cassette, subfamily B (MDR/TAP), member 1 [EC:3.6.3.44]	map02010|ABC transporters;map05206|MicroRNAs in cancer;map04976|Bile secretion
c43033_g1	gi|573944517|ref|XM_006654544.1|	119	5e-54	PREDICTED: Oryza brachyantha probable 1-acyl-sn-glycerol-3-phosphate acyltransferase 5-like (LOC102718739), mRNA	gi|902186032|gb|KNA10606.1|	1513	0	hypothetical protein SOVF_142760 [Spinacia oleracea]	sp|Q9LHN4|LPAT5_ARATH	496	E:1e-170	RecName: Full=Probable 1-acyl-sn-glycerol-3-phosphate acyltransferase 5;^Eukaryota; Viridiplantae; Streptophyta; Embryophyta; Tracheophyta; Spermatophyta; Magnoliophyta; eudicotyledons; core eudicotyledons; rosids; malvids; Brassicales; Brassicaceae; Camelineae; Arabidopsis	sp|Q9LHN4|LPAT5_ARATH	496	E:9e-174	RecName: Full=Probable 1-acyl-sn-glycerol-3-phosphate acyltransferase 5;^Eukaryota; Viridiplantae; Streptophyta; Embryophyta; Tracheophyta; Spermatophyta; Magnoliophyta; eudicotyledons; core eudicotyledons; rosids; malvids; Brassicales; Brassicaceae; Camelineae; Arabidopsis	PF01553.16	Acyltransferase	Acyltransferase	COG0204	1-acyl-sn-glycerol-3-phosphate acyltransferase	.	c43033_g1|m.11404	115-1260[-]	.	ExpAA=73.03^PredHel=3^Topology=i30-52o57-79i319-341o	GO:0016024|CDP-diacylglycerol biosynthetic process	GO:0003841|1-acylglycerol-3-phosphate O-acyltransferase activity	GO:0016021|integral to membrane	K13513|LCLAT1, AGPAT8; lysocardiolipin and lysophospholipid acyltransferase [EC:2.3.1.- 2.3.1.51]	map01110|Biosynthesis of secondary metabolites;map00561|Glycerolipid metabolism;map01100|Metabolic pathways;map00564|Glycerophospholipid metabolism
c34630_g1	gi|242219391|ref|XM_002475431.1|	77	9e-31	Postia placenta Mad-698-R 60S ribosomal protein L3, mRNA	gi|552918194|gb|ESA03143.1|	1225	3e-163	hypothetical protein GLOINDRAFT_86003 [Rhizophagus irregularis DAOM 181602]	sp|O16797|RL3_DROME	551	E:0	RecName: Full=60S ribosomal protein L3;^Eukaryota; Metazoa; Ecdysozoa; Arthropoda; Hexapoda; Insecta; Pterygota; Neoptera; Endopterygota; Diptera; Brachycera; Muscomorpha; Ephydroidea; Drosophilidae; Drosophila; Sophophora	sp|O16797|RL3_DROME	600	E:0	RecName: Full=60S ribosomal protein L3;^Eukaryota; Metazoa; Ecdysozoa; Arthropoda; Hexapoda; Insecta; Pterygota; Neoptera; Endopterygota; Diptera; Brachycera; Muscomorpha; Ephydroidea; Drosophilidae; Drosophila; Sophophora	PF00297.17	Ribosomal_L3	Ribosomal protein L3	COG0087	Ribosomal protein L3	.	c34630_g1|m.11413	69-1313[+]	.	ExpAA=17.59^PredHel=1^Topology=i73-95o	GO:0051298|centrosome duplication;GO:0000022|mitotic spindle elongation;GO:0006412|translation	GO:0003735|structural constituent of ribosome	GO:0005840|ribosome	K02925|RP-L3e, RPL3; large subunit ribosomal protein L3e	map03010|Ribosome
c35249_g1	gi|147858959|emb|AM447747.2|	145	2e-68	Vitis vinifera contig VV78X105097.4, whole genome shotgun sequence	gi|731314672|ref|XP_010687835.1|	1567	0	PREDICTED: heptahelical transmembrane protein 4-like isoform X1 [Beta vulgaris subsp. vulgaris]	sp|Q9VCY8|ADRL_DROME	164	E:4e-43	RecName: Full=ADIPOR-like receptor CG5315;^Eukaryota; Metazoa; Ecdysozoa; Arthropoda; Hexapoda; Insecta; Pterygota; Neoptera; Endopterygota; Diptera; Brachycera; Muscomorpha; Ephydroidea; Drosophilidae; Drosophila; Sophophora`sp|Q9VCY8|ADRL_DROME	sp|Q9VCY8|ADRL_DROME	164	E:6e-44	RecName: Full=ADIPOR-like receptor CG5315;^Eukaryota; Metazoa; Ecdysozoa; Arthropoda; Hexapoda; Insecta; Pterygota; Neoptera; Endopterygota; Diptera; Brachycera; Muscomorpha; Ephydroidea; Drosophilidae; Drosophila; Sophophora`sp|Q9VCY8|ADRL_DROME	PF03006.15	HlyIII	Haemolysin-III related	COG1272	Predicted membrane protein, hemolysin III homolog	.	c35249_g1|m.11503	213-1433[-]	.	ExpAA=144.91^PredHel=7^Topology=o76-95i213-235o250-269i276-298o308-330i343-361o376-398i	GO:0019395|fatty acid oxidation;GO:0009755|hormone-mediated signaling pathway	GO:0042562|hormone binding	GO:0016021|integral to membrane	K07297|ADIPOR; adiponectin receptor	map04152|AMPK signaling pathway;map04932|Non-alcoholic fatty liver disease (NAFLD);map04920|Adipocytokine signaling pathway
c48079_g4	gi|571504087|ref|XM_006595139.1|	293	1e-150	PREDICTED: Glycine max calcium-transporting ATPase 9, plasma membrane-type-like (LOC100817367), transcript variant X2, mRNA	gi|731368330|ref|XP_010696088.1|	3307	0	PREDICTED: calcium-transporting ATPase 9, plasma membrane-type [Beta vulgaris subsp. vulgaris]	sp|Q9LU41|ACA9_ARATH	1063	E:0	RecName: Full=Calcium-transporting ATPase 9, plasma membrane-type;^Eukaryota; Viridiplantae; Streptophyta; Embryophyta; Tracheophyta; Spermatophyta; Magnoliophyta; eudicotyledons; core eudicotyledons; rosids; malvids; Brassicales; Brassicaceae; Camelineae; Arabidopsis	sp|Q9LU41|ACA9_ARATH	623	E:0	RecName: Full=Calcium-transporting ATPase 9, plasma membrane-type;^Eukaryota; Viridiplantae; Streptophyta; Embryophyta; Tracheophyta; Spermatophyta; Magnoliophyta; eudicotyledons; core eudicotyledons; rosids; malvids; Brassicales; Brassicaceae; Camelineae; Arabidopsis	PF00122.15	E1-E2_ATPase	E1-E2 ATPase	COG0474	Cation transport ATPase	.	c48079_g4|m.11679	3-1430[+]	.	ExpAA=64.96^PredHel=3^Topology=i21-43o58-80i110-132o	GO:0006754|ATP biosynthetic process;GO:0009555|pollen development;GO:0007338|single fertilization	GO:0005524|ATP binding;GO:0005388|calcium-transporting ATPase activity;GO:0005516|calmodulin binding;GO:0046872|metal ion binding	GO:0016021|integral to membrane;GO:0005886|plasma membrane	K01537|E3.6.3.8; Ca2+-transporting ATPase [EC:3.6.3.8]	map04742|Taste transduction;map00230|Purine metabolism
c48079_g4	gi|571504087|ref|XM_006595139.1|	293	1e-150	PREDICTED: Glycine max calcium-transporting ATPase 9, plasma membrane-type-like (LOC100817367), transcript variant X2, mRNA	gi|731368330|ref|XP_010696088.1|	3307	0	PREDICTED: calcium-transporting ATPase 9, plasma membrane-type [Beta vulgaris subsp. vulgaris]	sp|Q9LU41|ACA9_ARATH	1063	E:0	RecName: Full=Calcium-transporting ATPase 9, plasma membrane-type;^Eukaryota; Viridiplantae; Streptophyta; Embryophyta; Tracheophyta; Spermatophyta; Magnoliophyta; eudicotyledons; core eudicotyledons; rosids; malvids; Brassicales; Brassicaceae; Camelineae; Arabidopsis	sp|Q9LU41|ACA9_ARATH	522	E:1e-175	RecName: Full=Calcium-transporting ATPase 9, plasma membrane-type;^Eukaryota; Viridiplantae; Streptophyta; Embryophyta; Tracheophyta; Spermatophyta; Magnoliophyta; eudicotyledons; core eudicotyledons; rosids; malvids; Brassicales; Brassicaceae; Camelineae; Arabidopsis	PF00702.21	Hydrolase	haloacid dehalogenase-like hydrolase	COG0474	Cation transport ATPase	.	c48079_g4|m.11680	1434-2372[+]	.	ExpAA=100.81^PredHel=4^Topology=i91-113o165-187i234-251o266-288i	GO:0006754|ATP biosynthetic process;GO:0009555|pollen development;GO:0007338|single fertilization	GO:0005524|ATP binding;GO:0005388|calcium-transporting ATPase activity;GO:0005516|calmodulin binding;GO:0046872|metal ion binding	GO:0016021|integral to membrane;GO:0005886|plasma membrane	K01537|E3.6.3.8; Ca2+-transporting ATPase [EC:3.6.3.8]	map04742|Taste transduction;map00230|Purine metabolism
c40921_g3	gi|565402125|ref|XM_006366478.1|	122	5e-56	PREDICTED: Solanum tuberosum translocation protein SEC62-like (LOC102595104), mRNA	gi|731325693|ref|XP_010673646.1|	1114	2e-149	PREDICTED: translocation protein SEC62 [Beta vulgaris subsp. vulgaris]	sp|O13787|SEC62_SCHPO	50.4	E:6e-06	RecName: Full=Translocation protein sec62;^Eukaryota; Fungi; Dikarya; Ascomycota; Taphrinomycotina; Schizosaccharomycetes; Schizosaccharomycetales; Schizosaccharomycetaceae; Schizosaccharomyces	sp|O13787|SEC62_SCHPO	62.4	E:5e-10	RecName: Full=Translocation protein sec62;^Eukaryota; Fungi; Dikarya; Ascomycota; Taphrinomycotina; Schizosaccharomycetes; Schizosaccharomycetales; Schizosaccharomycetaceae; Schizosaccharomyces	PF03839.11	Sec62	Translocation protein Sec62	COG5232	Preprotein translocase subunit Sec62	.	c40921_g3|m.12053	3-866[-]	.	ExpAA=58.15^PredHel=2^Topology=i167-189o204-226i	GO:0006620|posttranslational protein targeting to membrane	GO:0008565|protein transporter activity	GO:0030176|integral to endoplasmic reticulum membrane;GO:0031207|Sec62/Sec63 complex	K12275|SEC62; translocation protein SEC62	map04141|Protein processing in endoplasmic reticulum;map03060|Protein export
c44919_g1	gi|595847489|ref|XM_007209272.1|	365	0	Prunus persica hypothetical protein (PRUPE_ppa008370mg) mRNA, complete cds	gi|902161173|gb|KNA06536.1|	1479	0	hypothetical protein SOVF_180170 [Spinacia oleracea]	sp|Q8LGE9|CSTR1_ARATH	501	E:7e-173	RecName: Full=CMP-sialic acid transporter 1;^Eukaryota; Viridiplantae; Streptophyta; Embryophyta; Tracheophyta; Spermatophyta; Magnoliophyta; eudicotyledons; core eudicotyledons; rosids; malvids; Brassicales; Brassicaceae; Camelineae; Arabidopsis	sp|Q8LGE9|CSTR1_ARATH	539	E:0	RecName: Full=CMP-sialic acid transporter 1;^Eukaryota; Viridiplantae; Streptophyta; Embryophyta; Tracheophyta; Spermatophyta; Magnoliophyta; eudicotyledons; core eudicotyledons; rosids; malvids; Brassicales; Brassicaceae; Camelineae; Arabidopsis	PF08449.6	UAA	UAA transporter family	COG0697	Permeases of the drug/metabolite transporter (DMT) superfamily	.	c44919_g1|m.12322	599-1606[-]	sigP:1^18^0.74^YES	ExpAA=194.83^PredHel=10^Topology=i3-25o35-54i75-97o102-121i128-145o160-179i191-213o233-255i262-284o288-305i	GO:0015780|nucleotide-sugar transport;GO:0015739|sialic acid transport	GO:0005338|nucleotide-sugar transmembrane transporter activity;GO:0015136|sialic acid transmembrane transporter activity;GO:0005351|sugar:hydrogen symporter activity	GO:0000139|Golgi membrane;GO:0016021|integral to membrane	K15272|SLC35A1_2_3; solute carrier family 35 (UDP-sugar transporter), member A1/2/3	.
c30639_g1	gi|291621314|dbj|AB517651.1|	464	0	Dianthus caryophyllus DcPEL1 gene for pectate lyase, complete cds	gi|291621315|dbj|BAI94495.1|	1546	0	pectate lyase [Dianthus caryophyllus]	sp|Q9C5M8|PLY18_ARATH	533	E:0	RecName: Full=Probable pectate lyase 18;^Eukaryota; Viridiplantae; Streptophyta; Embryophyta; Tracheophyta; Spermatophyta; Magnoliophyta; eudicotyledons; core eudicotyledons; rosids; malvids; Brassicales; Brassicaceae; Camelineae; Arabidopsis`sp|Q9C5M8|PLY18_ARATH	sp|Q9C5M8|PLY18_ARATH	565	E:0	RecName: Full=Probable pectate lyase 18;^Eukaryota; Viridiplantae; Streptophyta; Embryophyta; Tracheophyta; Spermatophyta; Magnoliophyta; eudicotyledons; core eudicotyledons; rosids; malvids; Brassicales; Brassicaceae; Camelineae; Arabidopsis	PF00544.14	Pec_lyase_C	Pectate lyase	COG3866	Pectate lyase	.	c30639_g1|m.12480	875-1966[-]	sigP:1^23^0.855^YES	.	GO:0045490|pectin catabolic process	GO:0046872|metal ion binding;GO:0030570|pectate lyase activity	GO:0016020|membrane	K01728|pel; pectate lyase [EC:4.2.2.2]	map00040|Pentose and glucuronate interconversions
c43044_g1	gi|442577830|gb|JX992841.1|	38	8e-09	Saccharum hybrid cultivar SP80-3280 heat shock protein 90 (hsp90) mRNA, complete cds	gi|326532784|dbj|BAJ89237.1|	2114	0	predicted protein [Hordeum vulgare subsp. vulgare]	sp|Q4R520|ENPL_MACFA	1376	E:0	RecName: Full=Endoplasmin;^Eukaryota; Metazoa; Chordata; Craniata; Vertebrata; Euteleostomi; Mammalia; Eutheria; Euarchontoglires; Primates; Haplorrhini; Catarrhini; Cercopithecidae; Cercopithecinae; Macaca	sp|P14625|ENPL_HUMAN	1637	E:0	RecName: Full=Endoplasmin;^Eukaryota; Metazoa; Chordata; Craniata; Vertebrata; Euteleostomi; Mammalia; Eutheria; Euarchontoglires; Primates; Haplorrhini; Catarrhini; Hominidae; Homo	PF13589.1	HATPase_c_3	Histidine kinase-, DNA gyrase B-, and HSP90-like ATPase	COG0326	Molecular chaperone, HSP90 family	.	c43044_g1|m.41085	255-2705[-]	sigP:1^34^0.868^YES	.	GO:0031247|actin rod assembly;GO:0006987|activation of signaling protein activity involved in unfolded protein response;GO:0071318|cellular response to ATP;GO:0030433|ER-associated protein catabolic process;GO:0045087|innate immune response;GO:0043066|negative regulation of apoptotic process;GO:0006457|protein folding;GO:0015031|protein transport;GO:0043666|regulation of phosphoprotein phosphatas…	GO:0005524|ATP binding;GO:0005509|calcium ion binding;GO:0050750|low-density lipoprotein particle receptor binding;GO:0019903|protein phosphatase binding;GO:0003723|RNA binding;GO:0046790|virion binding	GO:0005829|cytosol;GO:0005788|endoplasmic reticulum lumen;GO:0005789|endoplasmic reticulum membrane;GO:0042470|melanosome;GO:0030496|midbody;GO:0048471|perinuclear region of cytoplasm;GO:0044459|plasma membrane part	K09487|HSP90B, TRA1; heat shock protein 90kDa beta	map04915|Estrogen signaling pathway;map04141|Protein processing in endoplasmic reticulum;map04626|Plant-pathogen interaction;map04621|NOD-like receptor signaling pathway;map04151|PI3K-Akt signaling pathway;map05200|Pathways in cancer;map04918|Thyroid hormone synthesis;map05215|Prostate cancer
c47271_g11	gi|565392979|ref|XM_006362101.1|	346	3e-180	PREDICTED: Solanum tuberosum 3-ketoacyl-CoA synthase 19-like (LOC102584033), mRNA	gi|902170451|gb|KNA07841.1|	2100	0	hypothetical protein SOVF_168140 [Spinacia oleracea]	sp|Q5XEP9|KCS17_ARATH	694	E:0	RecName: Full=3-ketoacyl-CoA synthase 17;^Eukaryota; Viridiplantae; Streptophyta; Embryophyta; Tracheophyta; Spermatophyta; Magnoliophyta; eudicotyledons; core eudicotyledons; rosids; malvids; Brassicales; Brassicaceae; Camelineae; Arabidopsis	sp|Q5XEP9|KCS17_ARATH	721	E:0	RecName: Full=3-ketoacyl-CoA synthase 17;^Eukaryota; Viridiplantae; Streptophyta; Embryophyta; Tracheophyta; Spermatophyta; Magnoliophyta; eudicotyledons; core eudicotyledons; rosids; malvids; Brassicales; Brassicaceae; Camelineae; Arabidopsis	PF08392.7	FAE1_CUT1_RppA	FAE1/Type III polyketide synthase-like protein	COG3424	Predicted naringenin-chalcone synthase	.	c47271_g11|m.12549	127-1578[+]	.	ExpAA=69.06^PredHel=2^Topology=i44-66o81-103i	GO:0006633|fatty acid biosynthetic process;GO:0006970|response to osmotic stress;GO:0009611|response to wounding;GO:0010345|suberin biosynthetic process	GO:0009922|fatty acid elongase activity	GO:0016021|integral to membrane	K15397|KCS; 3-ketoacyl-CoA synthase [EC:2.3.1.199]	map00062|Fatty acid elongation;map01110|Biosynthesis of secondary metabolites
c9932_g1	gi|566176570|ref|XM_002309188.2|	382	0	Populus trichocarpa hypothetical protein (POPTR_0006s15540g) mRNA, complete cds	gi|731375672|ref|XP_010667329.1|	1784	0	PREDICTED: ectonucleotide pyrophosphatase/phosphodiesterase family member 3-like [Beta vulgaris subsp. vulgaris]	sp|O14638|ENPP3_HUMAN	275	E:2e-79	RecName: Full=Ectonucleotide pyrophosphatase/phosphodiesterase family member 3;^Eukaryota; Metazoa; Chordata; Craniata; Vertebrata; Euteleostomi; Mammalia; Eutheria; Euarchontoglires; Primates; Haplorrhini; Catarrhini; Hominidae; Homo	sp|O14638|ENPP3_HUMAN	276	E:1e-81	RecName: Full=Ectonucleotide pyrophosphatase/phosphodiesterase family member 3;^Eukaryota; Metazoa; Chordata; Craniata; Vertebrata; Euteleostomi; Mammalia; Eutheria; Euarchontoglires; Primates; Haplorrhini; Catarrhini; Hominidae; Homo	PF01663.17	Phosphodiest	Type I phosphodiesterase / nucleotide pyrophosphatase	COG1524	Uncharacterized proteins of the AP superfamily	.	c9932_g1|m.12570	3-1475[+]	.	ExpAA=20.23^PredHel=1^Topology=i59-81o	GO:0006955|immune response;GO:0009143|nucleoside triphosphate catabolic process	GO:0046872|metal ion binding;GO:0035529|NADH pyrophosphatase activity;GO:0003676|nucleic acid binding;GO:0047429|nucleoside-triphosphate diphosphatase activity;GO:0004551|nucleotide diphosphatase activity;GO:0004528|phosphodiesterase I activity;GO:0030247|polysaccharide binding;GO:0005044|scavenger receptor activity	GO:0005576|extracellular region;GO:0005887|integral to plasma membrane;GO:0048471|perinuclear region of cytoplasm	K01513|ENPP1_3; ectonucleotide pyrophosphatase/phosphodiesterase family member 1/3 [EC:3.1.4.1 3.6.1.9]	map00760|Nicotinate and nicotinamide metabolism;map01100|Metabolic pathways;map00500|Starch and sucrose metabolism;map00770|Pantothenate and CoA biosynthesis;map00230|Purine metabolism
c36611_g1	gi|593693789|ref|XM_007147354.1|	291	1e-149	Phaseolus vulgaris hypothetical protein (PHAVU_006G122600g) mRNA, complete cds	gi|731333502|ref|XP_010677769.1|	1926	0	PREDICTED: UDP-arabinose 4-epimerase 1-like [Beta vulgaris subsp. vulgaris]	sp|Q9SUN3|ARAE3_ARATH	679	E:0	RecName: Full=Probable UDP-arabinose 4-epimerase 3;^Eukaryota; Viridiplantae; Streptophyta; Embryophyta; Tracheophyta; Spermatophyta; Magnoliophyta; eudicotyledons; core eudicotyledons; rosids; malvids; Brassicales; Brassicaceae; Camelineae; Arabidopsis	sp|Q9SUN3|ARAE3_ARATH	679	E:0	RecName: Full=Probable UDP-arabinose 4-epimerase 3;^Eukaryota; Viridiplantae; Streptophyta; Embryophyta; Tracheophyta; Spermatophyta; Magnoliophyta; eudicotyledons; core eudicotyledons; rosids; malvids; Brassicales; Brassicaceae; Camelineae; Arabidopsis	PF04321.12	RmlD_sub_bind	RmlD substrate binding domain	COG1087	UDP-glucose 4-epimerase	.	c36611_g1|m.12606	225-1469[+]	.	ExpAA=29.72^PredHel=1^Topology=i32-51o	GO:0045227|capsule polysaccharide biosynthetic process;GO:0006012|galactose metabolic process;GO:0033358|UDP-L-arabinose biosynthetic process	GO:0050662|coenzyme binding;GO:0000166|nucleotide binding;GO:0050373|UDP-arabinose 4-epimerase activity;GO:0003978|UDP-glucose 4-epimerase activity	GO:0032580|Golgi cisterna membrane;GO:0016021|integral to membrane	K12448|UXE, uxe; UDP-arabinose 4-epimerase [EC:5.1.3.5]	map01100|Metabolic pathways;map00520|Amino sugar and nucleotide sugar metabolism
c56308_g1	gi|593689661|ref|XM_007145375.1|	240	3e-121	Phaseolus vulgaris hypothetical protein (PHAVU_007G239000g) mRNA, complete cds	gi|902211297|gb|KNA16686.1|	1636	0	hypothetical protein SOVF_086880 [Spinacia oleracea]	sp|Q10469|MGAT2_HUMAN	203	E:3e-56	RecName: Full=Alpha-1,6-mannosyl-glycoprotein 2-beta-N-acetylglucosaminyltransferase;^Eukaryota; Metazoa; Chordata; Craniata; Vertebrata; Euteleostomi; Mammalia; Eutheria; Euarchontoglires; Primates; Haplorrhini; Catarrhini; Hominidae; Homo	sp|Q10469|MGAT2_HUMAN	204	E:1e-58	RecName: Full=Alpha-1,6-mannosyl-glycoprotein 2-beta-N-acetylglucosaminyltransferase;^Eukaryota; Metazoa; Chordata; Craniata; Vertebrata; Euteleostomi; Mammalia; Eutheria; Euarchontoglires; Primates; Haplorrhini; Catarrhini; Hominidae; Homo	PF05060.9	MGAT2	N-acetylglucosaminyltransferase II (MGAT2)	NOG239633	Voltage-Gated potassium channel	.	c56308_g1|m.12801	242-1489[-]	.	ExpAA=21.69^PredHel=1^Topology=o10-32i	GO:0009312|oligosaccharide biosynthetic process;GO:0009311|oligosaccharide metabolic process;GO:0043687|post-translational protein modification;GO:0018279|protein N-linked glycosylation via asparagine	GO:0008455|alpha-1,6-mannosylglycoprotein 2-beta-N-acetylglucosaminyltransferase activity	GO:0000139|Golgi membrane;GO:0005795|Golgi stack;GO:0016021|integral to membrane	K00736|MGAT2; alpha-1,6-mannosyl-glycoprotein beta-1,2-N-acetylglucosaminyltransferase [EC:2.4.1.143]	map00513|Various types of N-glycan biosynthesis;map01100|Metabolic pathways;map00510|N-Glycan biosynthesis
c48079_g5	gi|255546631|ref|XM_002514329.1|	198	4e-98	Ricinus communis cation-transporting atpase plant, putative, mRNA	gi|731352222|ref|XP_010687434.1|	1036	2e-127	PREDICTED: calcium-transporting ATPase 10, plasma membrane-type isoform X2 [Beta vulgaris subsp. vulgaris]	sp|Q9LF79|ACA8_ARATH	365	E:4e-114	RecName: Full=Calcium-transporting ATPase 8, plasma membrane-type;^Eukaryota; Viridiplantae; Streptophyta; Embryophyta; Tracheophyta; Spermatophyta; Magnoliophyta; eudicotyledons; core eudicotyledons; rosids; malvids; Brassicales; Brassicaceae; Camelineae; Arabidopsis	sp|Q9LF79|ACA8_ARATH	403	E:4e-131	RecName: Full=Calcium-transporting ATPase 8, plasma membrane-type;^Eukaryota; Viridiplantae; Streptophyta; Embryophyta; Tracheophyta; Spermatophyta; Magnoliophyta; eudicotyledons; core eudicotyledons; rosids; malvids; Brassicales; Brassicaceae; Camelineae; Arabidopsis	PF00689.16	Cation_ATPase_C	Cation transporting ATPase, C-terminus	COG0474	Cation transport ATPase	.	c48079_g5|m.13731	2-763[+]	.	ExpAA=101.45^PredHel=5^Topology=o26-45i58-77o97-119i169-191o206-228i	GO:0006754|ATP biosynthetic process;GO:0009624|response to nematode	GO:0005524|ATP binding;GO:0005388|calcium-transporting ATPase activity;GO:0046872|metal ion binding;GO:0043621|protein self-association	GO:0016021|integral to membrane;GO:0005886|plasma membrane;GO:0009506|plasmodesma	K01537|E3.6.3.8; Ca2+-transporting ATPase [EC:3.6.3.8]	map04742|Taste transduction;map00230|Purine metabolism
c44197_g3	gi|566179617|ref|XM_002309903.2|	122	9e-56	Populus trichocarpa hypothetical protein (POPTR_0007s04700g) mRNA, complete cds	gi|731366427|ref|XP_010695065.1|	568	8e-64	PREDICTED: ultraviolet-B receptor UVR8 [Beta vulgaris subsp. vulgaris]	sp|Q9VR91|HERC2_DROME	95.9	E:2e-19	RecName: Full=Probable E3 ubiquitin-protein ligase HERC2;^Eukaryota; Metazoa; Ecdysozoa; Arthropoda; Hexapoda; Insecta; Pterygota; Neoptera; Endopterygota; Diptera; Brachycera; Muscomorpha; Ephydroidea; Drosophilidae; Drosophila; Sophophora`sp|Q9VR91|HERC2_DROME	sp|Q9VR91|HERC2_DROME	97.8	E:8e-22	RecName: Full=Probable E3 ubiquitin-protein ligase HERC2;^Eukaryota; Metazoa; Ecdysozoa; Arthropoda; Hexapoda; Insecta; Pterygota; Neoptera; Endopterygota; Diptera; Brachycera; Muscomorpha; Ephydroidea; Drosophilidae; Drosophila; Sophophora`sp|Q9VR91|HERC2_DROME	PF13540.1	RCC1_2	Regulator of chromosome condensation (RCC1) repeat	COG5021	Ubiquitin-protein ligase	.	c44197_g3|m.14616	133-654[+]	.	ExpAA=17.86^PredHel=1^Topology=i12-34o	GO:0042787|protein ubiquitination involved in ubiquitin-dependent protein catabolic process	GO:0020037|heme binding;GO:0046872|metal ion binding;GO:0004842|ubiquitin-protein ligase activity	GO:0005814|centriole;GO:0005737|cytoplasm;GO:0005634|nucleus	K10595|HERC2; E3 ubiquitin-protein ligase HERC2 [EC:2.3.2.26]	map04120|Ubiquitin mediated proteolysis
c42082_g1	gi|118445331|gb|AC173474.18|	72	8e-28	Medicago truncatula clone mth2-64j6, complete sequence	gi|902217848|gb|KNA17900.1|	2024	0	hypothetical protein SOVF_075610 [Spinacia oleracea]	sp|O81077|ABAH2_ARATH	632	E:0	RecName: Full=Abscisic acid 8'-hydroxylase 2;^Eukaryota; Viridiplantae; Streptophyta; Embryophyta; Tracheophyta; Spermatophyta; Magnoliophyta; eudicotyledons; core eudicotyledons; rosids; malvids; Brassicales; Brassicaceae; Camelineae; Arabidopsis	sp|O81077|ABAH2_ARATH	632	E:0	RecName: Full=Abscisic acid 8'-hydroxylase 2;^Eukaryota; Viridiplantae; Streptophyta; Embryophyta; Tracheophyta; Spermatophyta; Magnoliophyta; eudicotyledons; core eudicotyledons; rosids; malvids; Brassicales; Brassicaceae; Camelineae; Arabidopsis	PF00067.17	p450	Cytochrome P450	COG2124	Cytochrome P450	.	c42082_g1|m.14839	195-1661[+]	.	ExpAA=24.38^PredHel=1^Topology=i13-35o	GO:0046345|abscisic acid catabolic process;GO:0009687|abscisic acid metabolic process;GO:0048838|release of seed from dormancy;GO:0010114|response to red light;GO:0006950|response to stress	GO:0010295|(+)-abscisic acid 8'-hydroxylase activity;GO:0009055|electron carrier activity;GO:0020037|heme binding;GO:0005506|iron ion binding	GO:0016021|integral to membrane	K09843|E1.14.13.93; (+)-abscisic acid 8'-hydroxylase [EC:1.14.13.93]	map00906|Carotenoid biosynthesis
c9958_g1	gi|615422591|ref|XM_007587122.1|	71	1e-27	Neofusicoccum parvum UCRNP2 putative er lumen protein retaining receptor protein mRNA	gi|552921046|gb|ESA05563.1|	714	7e-91	hypothetical protein GLOINDRAFT_226857 [Rhizophagus irregularis DAOM 181602]	sp|P33947|ERD22_HUMAN	426	E:5e-150	RecName: Full=ER lumen protein retaining receptor 2;^Eukaryota; Metazoa; Chordata; Craniata; Vertebrata; Euteleostomi; Mammalia; Eutheria; Euarchontoglires; Primates; Haplorrhini; Catarrhini; Hominidae; Homo	sp|P33947|ERD22_HUMAN	426	E:1e-151	RecName: Full=ER lumen protein retaining receptor 2;^Eukaryota; Metazoa; Chordata; Craniata; Vertebrata; Euteleostomi; Mammalia; Eutheria; Euarchontoglires; Primates; Haplorrhini; Catarrhini; Hominidae; Homo	PF00810.13	ER_lumen_recept	ER lumen protein retaining receptor	COG5196	ER lumen protein retaining receptor	.	c9958_g1|m.43178	158-796[-]	.	ExpAA=108.33^PredHel=4^Topology=i56-78o116-138i151-168o178-200i	GO:0006886|intracellular protein transport;GO:0006621|protein retention in ER lumen;GO:0016192|vesicle-mediated transport	GO:0005046|KDEL sequence binding	GO:0005801|cis-Golgi network;GO:0005783|endoplasmic reticulum;GO:0005789|endoplasmic reticulum membrane;GO:0005794|Golgi apparatus;GO:0016021|integral to membrane	K10949|KDELR; ER lumen protein retaining receptor	map05110|Vibrio cholerae infection
c39442_g1	gi|189097346|gb|EU675863.1|	145	3e-68	Oryza sativa Indica Group mitogen activated protein kinase 6 (MPK6) mRNA, complete cds	gi|902197294|gb|KNA13378.1|	1072	1e-133	hypothetical protein SOVF_117550 [Spinacia oleracea]	sp|Q39023|MPK3_ARATH	396	E:2e-127	RecName: Full=Mitogen-activated protein kinase 3;^Eukaryota; Viridiplantae; Streptophyta; Embryophyta; Tracheophyta; Spermatophyta; Magnoliophyta; eudicotyledons; core eudicotyledons; rosids; malvids; Brassicales; Brassicaceae; Camelineae; Arabidopsis`sp|Q39023|MPK3_ARATH	sp|Q39023|MPK3_ARATH	396	E:2e-136	RecName: Full=Mitogen-activated protein kinase 3;^Eukaryota; Viridiplantae; Streptophyta; Embryophyta; Tracheophyta; Spermatophyta; Magnoliophyta; eudicotyledons; core eudicotyledons; rosids; malvids; Brassicales; Brassicaceae; Camelineae; Arabidopsis	PF00069.20	Pkinase	Protein kinase domain	COG0515	Serine/threonine protein kinase	.	c39442_g1|m.43324	1815-2597[+]	.	ExpAA=22.08^PredHel=1^Topology=i21-43o	GO:0009738|abscisic acid mediated signaling pathway;GO:0000169|activation of MAPK activity involved in osmosensory signaling pathway;GO:0010120|camalexin biosynthetic process;GO:0048481|ovule development;GO:0009626|plant-type hypersensitive response;GO:0080136|priming of cellular response to stress;GO:2000038|regulation of stomatal complex development;GO:2000037|regulation of stomatal complex pat…	GO:0005524|ATP binding;GO:0004707|MAP kinase activity;GO:0004672|protein kinase activity	GO:0005737|cytoplasm;GO:0005634|nucleus	K04371|MAPK1_3; mitogen-activated protein kinase 1/3 [EC:2.7.11.24]	map04915|Estrogen signaling pathway;map04071|Sphingolipid signaling pathway;map04013|MAPK signaling pathway - fly;map04620|Toll-like receptor signaling pathway;map04621|NOD-like receptor signaling pathway;map04150|mTOR signaling pathway;map04151|PI3K-Akt signaling pathway;map05205|Proteoglycans in cancer;map04360|Axon guidance;map05145|Toxoplasmosis;map04320|Dorso-ventral axis formation;map05200|…
c45821_g3	gi|408717410|gb|JQ692114.1|	159	2e-76	Vitis vinifera Cu/Zn-superoxide dismutase copper chaperone precursor (CCS) mRNA, complete cds	gi|902230376|gb|KNA21845.1|	1067	5e-141	hypothetical protein SOVF_039540 [Spinacia oleracea]	sp|Q9JK72|CCS_RAT	160	E:2e-44	RecName: Full=Copper chaperone for superoxide dismutase;^Eukaryota; Metazoa; Chordata; Craniata; Vertebrata; Euteleostomi; Mammalia; Eutheria; Euarchontoglires; Glires; Rodentia; Sciurognathi; Muroidea; Muridae; Murinae; Rattus	sp|Q9JK72|CCS_RAT	161	E:1e-45	RecName: Full=Copper chaperone for superoxide dismutase;^Eukaryota; Metazoa; Chordata; Craniata; Vertebrata; Euteleostomi; Mammalia; Eutheria; Euarchontoglires; Glires; Rodentia; Sciurognathi; Muroidea; Muridae; Murinae; Rattus	PF00403.21	HMA	Heavy-metal-associated domain	COG2032	Cu/Zn superoxide dismutase	.	c45821_g3|m.15086	190-1110[-]	sigP:1^15^0.589^YES	.	GO:0015680|intracellular copper ion transport;GO:0055114|oxidation-reduction process;GO:0051353|positive regulation of oxidoreductase activity;GO:0019430|removal of superoxide radicals	GO:0019899|enzyme binding;GO:0016532|superoxide dismutase copper chaperone activity;GO:0008270|zinc ion binding	GO:0005829|cytosol;GO:0005743|mitochondrial inner membrane;GO:0005634|nucleus	K04569|CCS; copper chaperone for superoxide dismutase	map05014|Amyotrophic lateral sclerosis (ALS)
c47962_g8	gi|571570491|ref|XM_003556504.2|	233	2e-117	PREDICTED: Glycine max protoheme IX farnesyltransferase, mitochondrial-like (LOC100806314), mRNA	gi|902216824|gb|KNA17539.1|	1429	0	hypothetical protein SOVF_079100 [Spinacia oleracea]	sp|O64886|COX10_ARATH	461	E:1e-156	RecName: Full=Protoheme IX farnesyltransferase, mitochondrial;^Eukaryota; Viridiplantae; Streptophyta; Embryophyta; Tracheophyta; Spermatophyta; Magnoliophyta; eudicotyledons; core eudicotyledons; rosids; malvids; Brassicales; Brassicaceae; Camelineae; Arabidopsis	sp|O64886|COX10_ARATH	496	E:3e-172	RecName: Full=Protoheme IX farnesyltransferase, mitochondrial;^Eukaryota; Viridiplantae; Streptophyta; Embryophyta; Tracheophyta; Spermatophyta; Magnoliophyta; eudicotyledons; core eudicotyledons; rosids; malvids; Brassicales; Brassicaceae; Camelineae; Arabidopsis	PF01040.13	UbiA	UbiA prenyltransferase family	COG0109	Polyprenyltransferase (cytochrome oxidase assembly factor)	.	c47962_g8|m.15117	231-1541[-]	.	ExpAA=151.04^PredHel=6^Topology=o186-208i215-237o247-269i290-309o314-336i349-366o	GO:0048034|heme O biosynthetic process	GO:0008495|protoheme IX farnesyltransferase activity	GO:0016021|integral to membrane;GO:0005743|mitochondrial inner membrane	K02257|COX10; protoheme IX farnesyltransferase [EC:2.5.1.-]	map00860|Porphyrin and chlorophyll metabolism;map01100|Metabolic pathways;map00190|Oxidative phosphorylation;map01110|Biosynthesis of secondary metabolites
c38928_g2	gi|224482656|gb|FJ664269.1|	193	2e-95	Annona cherimola syntaxin-71 (SYP71) mRNA, complete cds	gi|902222085|gb|KNA19088.1|	1140	2e-153	hypothetical protein SOVF_063590 [Spinacia oleracea]	sp|Q9SF29|SYP71_ARATH	393	E:4e-135	RecName: Full=Syntaxin-71;^Eukaryota; Viridiplantae; Streptophyta; Embryophyta; Tracheophyta; Spermatophyta; Magnoliophyta; eudicotyledons; core eudicotyledons; rosids; malvids; Brassicales; Brassicaceae; Camelineae; Arabidopsis	sp|Q9SF29|SYP71_ARATH	429	E:9e-151	RecName: Full=Syntaxin-71;^Eukaryota; Viridiplantae; Streptophyta; Embryophyta; Tracheophyta; Spermatophyta; Magnoliophyta; eudicotyledons; core eudicotyledons; rosids; malvids; Brassicales; Brassicaceae; Camelineae; Arabidopsis	PF05739.14	SNARE	SNARE domain	NOG71047	Protein involved in intracellular protein transport	.	c38928_g2|m.15173	1-858[+]	.	ExpAA=20.75^PredHel=1^Topology=o264-283i	GO:0006612|protein targeting to membrane	GO:0008565|protein transporter activity	GO:0005783|endoplasmic reticulum;GO:0016021|integral to membrane;GO:0005886|plasma membrane;GO:0009506|plasmodesma	K08506|SYP7; syntaxin of plants SYP7	map04130|SNARE interactions in vesicular transport
c41847_g2	gi|593791735|ref|XM_007158845.1|	386	0	Phaseolus vulgaris hypothetical protein (PHAVU_002G191600g) mRNA, complete cds	gi|747082709|ref|XP_011088689.1|	1611	0	PREDICTED: glycerol-3-phosphate acyltransferase 3-like isoform X1 [Sesamum indicum]	sp|Q53EU6|GPAT3_HUMAN	238	E:4e-72	RecName: Full=Glycerol-3-phosphate acyltransferase 3;^Eukaryota; Metazoa; Chordata; Craniata; Vertebrata; Euteleostomi; Mammalia; Eutheria; Euarchontoglires; Primates; Haplorrhini; Catarrhini; Hominidae; Homo	sp|Q53EU6|GPAT3_HUMAN	238	E:8e-73	RecName: Full=Glycerol-3-phosphate acyltransferase 3;^Eukaryota; Metazoa; Chordata; Craniata; Vertebrata; Euteleostomi; Mammalia; Eutheria; Euarchontoglires; Primates; Haplorrhini; Catarrhini; Hominidae; Homo	PF01553.16	Acyltransferase	Acyltransferase	COG0204	1-acyl-sn-glycerol-3-phosphate acyltransferase	.	c41847_g2|m.43627	127-1158[+]	.	ExpAA=66.78^PredHel=3^Topology=i72-94o98-120i133-150o	GO:0016024|CDP-diacylglycerol biosynthetic process;GO:0006654|phosphatidic acid biosynthetic process;GO:0032006|regulation of TOR signaling cascade;GO:0044281|small molecule metabolic process;GO:0019432|triglyceride biosynthetic process	GO:0004366|glycerol-3-phosphate O-acyltransferase activity	GO:0005789|endoplasmic reticulum membrane;GO:0016021|integral to membrane	K13506|GPAT3_4, AGPAT9, AGPAT6; glycerol-3-phosphate O-acyltransferase 3/4 [EC:2.3.1.15]	map01110|Biosynthesis of secondary metabolites;map00561|Glycerolipid metabolism;map01100|Metabolic pathways;map00564|Glycerophospholipid metabolism
c28723_g1	gi|336261121|ref|XM_003345304.1|	150	6e-71	Sordaria macrospora k-hell calcium P-type ATPase (SMAC_04583), mRNA	gi|326519737|dbj|BAK00241.1|	3604	0	predicted protein [Hordeum vulgare subsp. vulgare]	sp|Q8R429|AT2A1_MOUSE	1907	E:0	RecName: Full=Sarcoplasmic/endoplasmic reticulum calcium ATPase 1;^Eukaryota; Metazoa; Chordata; Craniata; Vertebrata; Euteleostomi; Mammalia; Eutheria; Euarchontoglires; Glires; Rodentia; Sciurognathi; Muroidea; Muridae; Murinae; Mus; Mus	sp|Q8R429|AT2A1_MOUSE	2048	E:0	RecName: Full=Sarcoplasmic/endoplasmic reticulum calcium ATPase 1;^Eukaryota; Metazoa; Chordata; Craniata; Vertebrata; Euteleostomi; Mammalia; Eutheria; Euarchontoglires; Glires; Rodentia; Sciurognathi; Muroidea; Muridae; Murinae; Mus; Mus	PF00690.21	Cation_ATPase_N	Cation transporter/ATPase, N-terminus	COG0474	Cation transport ATPase	.	c28723_g1|m.43692	179-3163[+]	.	ExpAA=164.48^PredHel=7^Topology=i60-78o88-107i260-279o299-321i760-782o837-859i928-950o	GO:0008637|apoptotic mitochondrial changes;GO:0006754|ATP biosynthetic process;GO:0070509|calcium ion import;GO:0032470|elevation of endoplasmic reticulum calcium ion concentration;GO:0051561|elevation of mitochondrial calcium ion concentration;GO:0070059|intrinsic apoptotic signaling pathway in response to endoplasmic reticulum stress;GO:0051659|maintenance of mitochondrion location;GO:0045988|n…	GO:0005524|ATP binding;GO:0005509|calcium ion binding;GO:0005388|calcium-transporting ATPase activity	GO:0005789|endoplasmic reticulum membrane;GO:0005793|endoplasmic reticulum-Golgi intermediate compartment;GO:0031673|H zone;GO:0031674|I band;GO:0016021|integral to membrane;GO:0048471|perinuclear region of cytoplasm;GO:0016529|sarcoplasmic reticulum;GO:0033017|sarcoplasmic reticulum membrane	K05853|ATP2A; Ca2+ transporting ATPase, sarcoplasmic/endoplasmic reticulum [EC:3.6.3.8]	map04022|cGMP-PKG signaling pathway;map04972|Pancreatic secretion;map05010|Alzheimer's disease;map04020|Calcium signaling pathway
c28525_g1	gi|571451809|ref|XR_414093.1|	111	2e-49	PREDICTED: Glycine max cytochrome P450 714A1-like (LOC100818766), misc_RNA	gi|731319010|ref|XP_010670030.1|	2235	0	PREDICTED: cytochrome P450 714A1-like [Beta vulgaris subsp. vulgaris]	sp|O48786|C734A_ARATH	308	E:7e-95	RecName: Full=Cytochrome P450 734A1;^Eukaryota; Viridiplantae; Streptophyta; Embryophyta; Tracheophyta; Spermatophyta; Magnoliophyta; eudicotyledons; core eudicotyledons; rosids; malvids; Brassicales; Brassicaceae; Camelineae; Arabidopsis	sp|O48786|C734A_ARATH	308	E:4e-96	RecName: Full=Cytochrome P450 734A1;^Eukaryota; Viridiplantae; Streptophyta; Embryophyta; Tracheophyta; Spermatophyta; Magnoliophyta; eudicotyledons; core eudicotyledons; rosids; malvids; Brassicales; Brassicaceae; Camelineae; Arabidopsis	PF00067.17	p450	Cytochrome P450	COG2124	Cytochrome P450	.	c28525_g1|m.15702	84-1685[+]	.	ExpAA=23.50^PredHel=1^Topology=i12-30o	GO:0010268|brassinosteroid homeostasis;GO:0016131|brassinosteroid metabolic process;GO:0040008|regulation of growth;GO:0009741|response to brassinosteroid stimulus;GO:0009416|response to light stimulus	GO:0009055|electron carrier activity;GO:0020037|heme binding;GO:0005506|iron ion binding;GO:0016705|oxidoreductase activity, acting on paired donors, with incorporation or reduction of molecular oxygen;GO:0008395|steroid hydroxylase activity	GO:0016021|integral to membrane	K15639|CYP734A1, BAS1; PHYB activation tagged suppressor 1 [EC:1.14.-.-]	map00905|Brassinosteroid biosynthesis
c42448_g1	gi|357462094|ref|XM_003601281.1|	210	1e-104	Medicago truncatula NADH cytochrome b5 reductase (MTR_3g079510) mRNA, complete cds	gi|902146597|gb|KNA05077.1|	1194	3e-160	hypothetical protein SOVF_193720 [Spinacia oleracea]	sp|Q9ZNT1|NB5R1_ARATH	413	E:2e-141	RecName: Full=NADH--cytochrome b5 reductase 1;^Eukaryota; Viridiplantae; Streptophyta; Embryophyta; Tracheophyta; Spermatophyta; Magnoliophyta; eudicotyledons; core eudicotyledons; rosids; malvids; Brassicales; Brassicaceae; Camelineae; Arabidopsis	sp|Q9ZNT1|NB5R1_ARATH	414	E:1e-144	RecName: Full=NADH--cytochrome b5 reductase 1;^Eukaryota; Viridiplantae; Streptophyta; Embryophyta; Tracheophyta; Spermatophyta; Magnoliophyta; eudicotyledons; core eudicotyledons; rosids; malvids; Brassicales; Brassicaceae; Camelineae; Arabidopsis	PF00970.19	FAD_binding_6	Oxidoreductase FAD-binding domain	COG0543	2-polyprenylphenol hydroxylase and related flavodoxin oxidoreductases	.	c42448_g1|m.44045	327-1163[-]	.	ExpAA=31.39^PredHel=1^Topology=i12-31o	GO:0022900|electron transport chain	GO:0004128|cytochrome-b5 reductase activity, acting on NAD(P)H	GO:0005783|endoplasmic reticulum;GO:0016021|integral to membrane;GO:0005741|mitochondrial outer membrane;GO:0009505|plant-type cell wall;GO:0005886|plasma membrane	K00326|E1.6.2.2; cytochrome-b5 reductase [EC:1.6.2.2]	map00520|Amino sugar and nucleotide sugar metabolism
c42468_g3	gi|566157958|ref|XM_002301206.2|	409	0	Populus trichocarpa hypothetical protein (POPTR_0002s14090g) mRNA, complete cds	gi|902189395|gb|KNA11360.1|	1425	0	hypothetical protein SOVF_135910 [Spinacia oleracea]	sp|Q56YP2|PI5K1_ARATH	89	E:6e-17	RecName: Full=Phosphatidylinositol 4-phosphate 5-kinase 1;^Eukaryota; Viridiplantae; Streptophyta; Embryophyta; Tracheophyta; Spermatophyta; Magnoliophyta; eudicotyledons; core eudicotyledons; rosids; malvids; Brassicales; Brassicaceae; Camelineae; Arabidopsis`sp|Q56YP2|PI5K1_ARATH	sp|Q56YP2|PI5K1_ARATH	120	E:2e-27	RecName: Full=Phosphatidylinositol 4-phosphate 5-kinase 1;^Eukaryota; Viridiplantae; Streptophyta; Embryophyta; Tracheophyta; Spermatophyta; Magnoliophyta; eudicotyledons; core eudicotyledons; rosids; malvids; Brassicales; Brassicaceae; Camelineae; Arabidopsis`sp|Q56YP2|PI5K1_ARATH	PF02493.15	MORN	MORN repeat	COG4642	Uncharacterized protein conserved in bacteria	.	c42468_g3|m.44093	453-2042[-]	.	ExpAA=40.09^PredHel=2^Topology=i159-178o183-205i	GO:0006950|response to stress	GO:0016308|1-phosphatidylinositol-4-phosphate 5-kinase activity;GO:0051015|actin filament binding;GO:0003785|actin monomer binding;GO:0005524|ATP binding	GO:0005886|plasma membrane	K00889|PIP5K; 1-phosphatidylinositol-4-phosphate 5-kinase [EC:2.7.1.68]	map00562|Inositol phosphate metabolism;map04144|Endocytosis;map04070|Phosphatidylinositol signaling system;map05231|Choline metabolism in cancer;map01100|Metabolic pathways;map04666|Fc gamma R-mediated phagocytosis;map04810|Regulation of actin cytoskeleton
c46724_g1	gi|590617514|ref|XM_007023751.1|	366	0	Theobroma cacao Autoinhibited Ca(2+)-ATPase 9 isoform 4 (TCM_028049) mRNA, complete cds	gi|731368330|ref|XP_010696088.1|	3238	0	PREDICTED: calcium-transporting ATPase 9, plasma membrane-type [Beta vulgaris subsp. vulgaris]	sp|O81108|ACA2_ARATH	1238	E:0	RecName: Full=Calcium-transporting ATPase 2, plasma membrane-type;^Eukaryota; Viridiplantae; Streptophyta; Embryophyta; Tracheophyta; Spermatophyta; Magnoliophyta; eudicotyledons; core eudicotyledons; rosids; malvids; Brassicales; Brassicaceae; Camelineae; Arabidopsis	sp|O81108|ACA2_ARATH	1308	E:0	RecName: Full=Calcium-transporting ATPase 2, plasma membrane-type;^Eukaryota; Viridiplantae; Streptophyta; Embryophyta; Tracheophyta; Spermatophyta; Magnoliophyta; eudicotyledons; core eudicotyledons; rosids; malvids; Brassicales; Brassicaceae; Camelineae; Arabidopsis	PF12515.3	CaATP_NAI	Ca2+-ATPase N terminal autoinhibitory domain	COG0474	Cation transport ATPase	.	c46724_g1|m.44291	467-3628[-]	.	ExpAA=206.99^PredHel=8^Topology=i195-217o232-251i347-369o384-406i439-461o865-887i992-1014o1029-1051i	GO:0006754|ATP biosynthetic process	GO:0005524|ATP binding;GO:0005388|calcium-transporting ATPase activity;GO:0005516|calmodulin binding;GO:0046872|metal ion binding	GO:0005789|endoplasmic reticulum membrane;GO:0016021|integral to membrane;GO:0005886|plasma membrane	K01537|E3.6.3.8; Ca2+-transporting ATPase [EC:3.6.3.8]	map04742|Taste transduction;map00230|Purine metabolism
c49318_g6	gi|186478476|ref|NM_101295.4|	154	1e-73	Arabidopsis thaliana sphingoid base hydroxylase 2 mRNA, complete cds	gi|902202891|gb|KNA14406.1|	1193	1e-160	hypothetical protein SOVF_107720 [Spinacia oleracea]	sp|Q9AST3|SBH2_ARATH	421	E:3e-145	RecName: Full=Sphinganine C(4)-monooxygenase 2;^Eukaryota; Viridiplantae; Streptophyta; Embryophyta; Tracheophyta; Spermatophyta; Magnoliophyta; eudicotyledons; core eudicotyledons; rosids; malvids; Brassicales; Brassicaceae; Camelineae; Arabidopsis	sp|Q9AST3|SBH2_ARATH	421	E:4e-148	RecName: Full=Sphinganine C(4)-monooxygenase 2;^Eukaryota; Viridiplantae; Streptophyta; Embryophyta; Tracheophyta; Spermatophyta; Magnoliophyta; eudicotyledons; core eudicotyledons; rosids; malvids; Brassicales; Brassicaceae; Camelineae; Arabidopsis	PF04116.8	FA_hydroxylase	Fatty acid hydroxylase superfamily	COG3000	Sterol desaturase	.	c49318_g6|m.16258	329-1096[-]	.	ExpAA=78.04^PredHel=3^Topology=i7-29o55-77i89-108o	GO:0006633|fatty acid biosynthetic process;GO:0009640|photomorphogenesis;GO:0046520|sphingoid biosynthetic process	GO:0005506|iron ion binding;GO:0000170|sphingosine hydroxylase activity	GO:0016023|cytoplasmic membrane-bounded vesicle;GO:0005783|endoplasmic reticulum;GO:0005789|endoplasmic reticulum membrane;GO:0005794|Golgi apparatus;GO:0016021|integral to membrane	K04713|SUR2; sphinganine C4-monooxygenase [EC:1.14.18.5]	map01100|Metabolic pathways;map00600|Sphingolipid metabolism
c45211_g1	gi|189084995|gb|BT032527.1|	184	4e-90	Phytophthora capsici clone CBOU45-N21 mRNA sequence	gi|669150952|ref|XP_008611038.1|	1893	0	protein transporter Sec61 subunit alpha [Saprolegnia diclina VS20]	sp|Q9JLR1|S61A2_MOUSE	886	E:0	RecName: Full=Protein transport protein Sec61 subunit alpha isoform 2;^Eukaryota; Metazoa; Chordata; Craniata; Vertebrata; Euteleostomi; Mammalia; Eutheria; Euarchontoglires; Glires; Rodentia; Sciurognathi; Muroidea; Muridae; Murinae; Mus; Mus	sp|Q9JLR1|S61A2_MOUSE	886	E:0	RecName: Full=Protein transport protein Sec61 subunit alpha isoform 2;^Eukaryota; Metazoa; Chordata; Craniata; Vertebrata; Euteleostomi; Mammalia; Eutheria; Euarchontoglires; Glires; Rodentia; Sciurognathi; Muroidea; Muridae; Murinae; Mus; Mus	PF10559.4	Plug_translocon	Plug domain of Sec61p	COG0201	Preprotein translocase subunit SecY	.	c45211_g1|m.44863	613-2043[-]	.	ExpAA=241.68^PredHel=10^Topology=i33-55o75-97i118-138o143-165i239-261o281-303i316-338o358-380i413-435o440-462i	GO:0015031|protein transport	GO:0043022|ribosome binding	GO:0005789|endoplasmic reticulum membrane;GO:0016021|integral to membrane	K10956|SEC61A; protein transport protein SEC61 subunit alpha	map04141|Protein processing in endoplasmic reticulum;map05110|Vibrio cholerae infection;map04145|Phagosome;map03060|Protein export
c47371_g1	gi|162461545|ref|NM_001112187.1|	220	3e-110	Zea mays CMP-KDO synthetase1 (kds1), mRNA	gi|731366303|ref|XP_010694996.1|	1231	1e-164	PREDICTED: 3-deoxy-manno-octulosonate cytidylyltransferase, mitochondrial [Beta vulgaris subsp. vulgaris]	sp|Q6MD00|KDSB_PARUW	231	E:3e-70	RecName: Full=3-deoxy-manno-octulosonate cytidylyltransferase;^Bacteria; Chlamydiae; Chlamydiales; Parachlamydiaceae; Candidatus Protochlamydia	sp|Q6MD00|KDSB_PARUW	231	E:1e-72	RecName: Full=3-deoxy-manno-octulosonate cytidylyltransferase;^Bacteria; Chlamydiae; Chlamydiales; Parachlamydiaceae; Candidatus Protochlamydia	PF02348.14	CTP_transf_3	Cytidylyltransferase	COG1212	CMP-2-keto-3-deoxyoctulosonic acid synthetase	.	c47371_g1|m.44899	558-1538[-]	.	ExpAA=22.32^PredHel=1^Topology=o50-72i	GO:0033468|CMP-keto-3-deoxy-D-manno-octulosonic acid biosynthetic process;GO:0009103|lipopolysaccharide biosynthetic process	GO:0008690|3-deoxy-manno-octulosonate cytidylyltransferase activity	GO:0005737|cytoplasm	K00979|kdsB; 3-deoxy-manno-octulosonate cytidylyltransferase (CMP-KDO synthetase) [EC:2.7.7.38]	map00540|Lipopolysaccharide biosynthesis;map01100|Metabolic pathways
c14287_g1	gi|593264605|ref|XM_007134419.1|	168	7e-82	Phaseolus vulgaris hypothetical protein (PHAVU_010G050900g) mRNA, complete cds	gi|731360852|ref|XP_010692042.1|	788	2e-96	PREDICTED: ATPase 7, plasma membrane-type isoform X1 [Beta vulgaris subsp. vulgaris]	sp|Q9LY32|PMA7_ARATH	296	E:4e-93	RecName: Full=ATPase 7, plasma membrane-type;^Eukaryota; Viridiplantae; Streptophyta; Embryophyta; Tracheophyta; Spermatophyta; Magnoliophyta; eudicotyledons; core eudicotyledons; rosids; malvids; Brassicales; Brassicaceae; Camelineae; Arabidopsis	sp|Q9LY32|PMA7_ARATH	296	E:4e-93	RecName: Full=ATPase 7, plasma membrane-type;^Eukaryota; Viridiplantae; Streptophyta; Embryophyta; Tracheophyta; Spermatophyta; Magnoliophyta; eudicotyledons; core eudicotyledons; rosids; malvids; Brassicales; Brassicaceae; Camelineae; Arabidopsis	PF00122.15	E1-E2_ATPase	E1-E2 ATPase	COG0474	Cation transport ATPase	.	c14287_g1|m.44929	1-477[-]	.	ExpAA=58.87^PredHel=3^Topology=i12-30o45-67i80-102o	GO:0006754|ATP biosynthetic process	GO:0005524|ATP binding;GO:0008553|hydrogen-exporting ATPase activity, phosphorylative mechanism;GO:0046872|metal ion binding	GO:0016021|integral to membrane;GO:0005886|plasma membrane	K01535|E3.6.3.6; H+-transporting ATPase [EC:3.6.3.6]	map00190|Oxidative phosphorylation
c43395_g2	gi|566158357|ref|XM_002302565.2|	432	0	Populus trichocarpa CAAX protease family protein (POPTR_0002s16420g) mRNA, complete cds	gi|460368053|ref|XP_004229884.1|	1850	0	PREDICTED: CAAX prenyl protease 1 homolog [Solanum lycopersicum]	sp|Q6EPN8|FACE1_ORYSJ	676	E:0	RecName: Full=CAAX prenyl protease 1 homolog;^Eukaryota; Viridiplantae; Streptophyta; Embryophyta; Tracheophyta; Spermatophyta; Magnoliophyta; Liliopsida; Poales; Poaceae; BEP clade; Ehrhartoideae; Oryzeae; Oryza	sp|Q8RX88|FACE1_ARATH	692	E:0	RecName: Full=CAAX prenyl protease 1 homolog;^Eukaryota; Viridiplantae; Streptophyta; Embryophyta; Tracheophyta; Spermatophyta; Magnoliophyta; eudicotyledons; core eudicotyledons; rosids; malvids; Brassicales; Brassicaceae; Camelineae; Arabidopsis	PF01435.13	Peptidase_M48	Peptidase family M48	COG0501	Zn-dependent protease with chaperone function	.	c43395_g2|m.16757	285-1520[-]	.	ExpAA=112.55^PredHel=2^Topology=o143-162i169-191o	GO:0080120|CAAX-box protein maturation;GO:0006508|proteolysis	GO:0046872|metal ion binding;GO:0004222|metalloendopeptidase activity	GO:0005783|endoplasmic reticulum;GO:0005789|endoplasmic reticulum membrane;GO:0016021|integral to membrane;GO:0005773|vacuole	K06013|STE24; STE24 endopeptidase [EC:3.4.24.84]	map00900|Terpenoid backbone biosynthesis;map01130|Biosynthesis of antibiotics
c35633_g1	gi|566203406|ref|XM_002320834.2|	61	9e-22	Populus trichocarpa hypothetical protein (POPTR_0014s09510g) mRNA, complete cds	gi|731311260|ref|XP_010665532.1|	2221	0	PREDICTED: cytochrome P450 703A2 [Beta vulgaris subsp. vulgaris]	sp|Q9SD85|F3PH_ARATH	363	E:1e-116	RecName: Full=Flavonoid 3'-monooxygenase;^Eukaryota; Viridiplantae; Streptophyta; Embryophyta; Tracheophyta; Spermatophyta; Magnoliophyta; eudicotyledons; core eudicotyledons; rosids; malvids; Brassicales; Brassicaceae; Camelineae; Arabidopsis	sp|Q9SD85|F3PH_ARATH	368	E:2e-119	RecName: Full=Flavonoid 3'-monooxygenase;^Eukaryota; Viridiplantae; Streptophyta; Embryophyta; Tracheophyta; Spermatophyta; Magnoliophyta; eudicotyledons; core eudicotyledons; rosids; malvids; Brassicales; Brassicaceae; Camelineae; Arabidopsis	PF00067.17	p450	Cytochrome P450	COG2124	Cytochrome P450	.	c35633_g1|m.45075	100-1650[-]	.	ExpAA=40.35^PredHel=2^Topology=o5-24i217-236o	GO:0009813|flavonoid biosynthetic process;GO:0009733|response to auxin stimulus	GO:0009055|electron carrier activity;GO:0016711|flavonoid 3'-monooxygenase activity;GO:0020037|heme binding;GO:0005506|iron ion binding	GO:0005789|endoplasmic reticulum membrane;GO:0016021|integral to membrane	K05280|E1.14.13.21; flavonoid 3'-monooxygenase [EC:1.14.13.21]	map00944|Flavone and flavonol biosynthesis;map01100|Metabolic pathways;map00941|Flavonoid biosynthesis;map01110|Biosynthesis of secondary metabolites
c30268_g1	gi|118481370|gb|EF144386.1|	201	7e-100	Populus trichocarpa clone PX0019_C19 unknown mRNA	gi|902211124|gb|KNA16615.1|	816	2e-106	hypothetical protein SOVF_087400 [Spinacia oleracea]	sp|Q9SP02|CP20A_ARATH	303	E:1e-101	RecName: Full=Peptidyl-prolyl cis-trans isomerase CYP20-1;^Eukaryota; Viridiplantae; Streptophyta; Embryophyta; Tracheophyta; Spermatophyta; Magnoliophyta; eudicotyledons; core eudicotyledons; rosids; malvids; Brassicales; Brassicaceae; Camelineae; Arabidopsis	sp|Q8LDP4|CP19D_ARATH	332	E:1e-114	RecName: Full=Peptidyl-prolyl cis-trans isomerase CYP19-4;^Eukaryota; Viridiplantae; Streptophyta; Embryophyta; Tracheophyta; Spermatophyta; Magnoliophyta; eudicotyledons; core eudicotyledons; rosids; malvids; Brassicales; Brassicaceae; Camelineae; Arabidopsis	PF00160.16	Pro_isomerase	Cyclophilin type peptidyl-prolyl cis-trans isomerase/CLD	COG0652	Peptidyl-prolyl cis-trans isomerase (rotamase) - cyclophilin family	.	c30268_g1|m.45428	259-885[-]	sigP:1^26^0.877^YES	ExpAA=19.47^PredHel=1^Topology=i7-26o	GO:0006457|protein folding	GO:0042277|peptide binding;GO:0003755|peptidyl-prolyl cis-trans isomerase activity	GO:0005829|cytosol;GO:0005783|endoplasmic reticulum;GO:0005795|Golgi stack;GO:0016020|membrane;GO:0005771|multivesicular body	K01802|E5.2.1.8; peptidylprolyl isomerase [EC:5.2.1.8]	.
c27827_g1	gi|151426298|dbj|AK252890.1|	2278	0	Hordeum vulgare subsp. vulgare cDNA clone: FLbaf174b22, mRNA sequence	gi|388504474|gb|AFK40303.1|	679	4e-81	unknown [Lotus japonicus]	sp|P23380|VATL_DROME	263	E:3e-81	RecName: Full=V-type proton ATPase 16 kDa proteolipid subunit;^Eukaryota; Metazoa; Ecdysozoa; Arthropoda; Hexapoda; Insecta; Pterygota; Neoptera; Endopterygota; Diptera; Brachycera; Muscomorpha; Ephydroidea; Drosophilidae; Drosophila; Sophophora	sp|P23380|VATL_DROME	263	E:5e-89	RecName: Full=V-type proton ATPase 16 kDa proteolipid subunit;^Eukaryota; Metazoa; Ecdysozoa; Arthropoda; Hexapoda; Insecta; Pterygota; Neoptera; Endopterygota; Diptera; Brachycera; Muscomorpha; Ephydroidea; Drosophilidae; Drosophila; Sophophora	PF00137.16	ATP-synt_C	ATP synthase subunit C	COG0636	F0F1-type ATP synthase, subunit c/Archaeal/vacuolar-type H+-ATPase, subunit K	.	c27827_g1|m.17290	1736-2209[-]	.	ExpAA=90.81^PredHel=4^Topology=o15-34i55-77o92-114i127-149o	GO:0015991|ATP hydrolysis coupled proton transport;GO:0033227|dsRNA transport;GO:0007476|imaginal disc-derived wing morphogenesis	GO:0008553|hydrogen-exporting ATPase activity, phosphorylative mechanism	GO:0045169|fusome;GO:0016021|integral to membrane;GO:0000220|vacuolar proton-transporting V-type ATPase, V0 domain	K02155|ATPeV0C, ATP6L; V-type H+-transporting ATPase 16kDa proteolipid subunit	map05110|Vibrio cholerae infection;map04142|Lysosome;map04145|Phagosome;map05120|Epithelial cell signaling in Helicobacter pylori infection;map05152|Tuberculosis;map04721|Synaptic vesicle cycle;map05323|Rheumatoid arthritis;map04966|Collecting duct acid secretion;map01100|Metabolic pathways;map00190|Oxidative phosphorylation
c41504_g1	gi|476490856|gb|KC433891.1|	33	1e-06	Fragaria x ananassa glutathione peroxidase 6 (GPX) mRNA, partial cds	gi|658309648|ref|NP_001280872.1|	497	2e-60	probable phospholipid hydroperoxide glutathione peroxidase 6, mitochondrial [Malus domestica]	sp|Q9N2J2|GPX4_BOVIN	206	E:3e-65	RecName: Full=Phospholipid hydroperoxide glutathione peroxidase, mitochondrial;^Eukaryota; Metazoa; Chordata; Craniata; Vertebrata; Euteleostomi; Mammalia; Eutheria; Laurasiatheria; Cetartiodactyla; Ruminantia; Pecora; Bovidae; Bovinae; Bos	sp|Q9N2J2|GPX4_BOVIN	206	E:3e-65	RecName: Full=Phospholipid hydroperoxide glutathione peroxidase, mitochondrial;^Eukaryota; Metazoa; Chordata; Craniata; Vertebrata; Euteleostomi; Mammalia; Eutheria; Laurasiatheria; Cetartiodactyla; Ruminantia; Pecora; Bovidae; Bovinae; Bos	PF00255.14	GSHPx	Glutathione peroxidase	COG0386	Glutathione peroxidase	.	c41504_g1|m.17339	3-596[-]	.	ExpAA=16.62^PredHel=1^Topology=o15-32i	GO:0007275|multicellular organismal development;GO:0006979|response to oxidative stress	GO:0004602|glutathione peroxidase activity;GO:0047066|phospholipid-hydroperoxide glutathione peroxidase activity	GO:0005739|mitochondrion	K05361|GPX4; phospholipid-hydroperoxide glutathione peroxidase [EC:1.11.1.12]	map00480|Glutathione metabolism
c36082_g1	gi|567895319|ref|XM_006440085.1|	265	4e-135	Citrus clementina hypothetical protein (CICLE_v10021529mg) mRNA, complete cds	gi|902150437|gb|KNA05417.1|	966	5e-122	hypothetical protein SOVF_190550 [Spinacia oleracea]	sp|O80507|CSK2E_ARATH	330	E:9e-106	RecName: Full=Putative casein kinase II subunit beta-4;^Eukaryota; Viridiplantae; Streptophyta; Embryophyta; Tracheophyta; Spermatophyta; Magnoliophyta; eudicotyledons; core eudicotyledons; rosids; malvids; Brassicales; Brassicaceae; Camelineae; Arabidopsis`sp|O80507|CSK2E_ARATH	sp|O80507|CSK2E_ARATH	367	E:3e-126	RecName: Full=Putative casein kinase II subunit beta-4;^Eukaryota; Viridiplantae; Streptophyta; Embryophyta; Tracheophyta; Spermatophyta; Magnoliophyta; eudicotyledons; core eudicotyledons; rosids; malvids; Brassicales; Brassicaceae; Camelineae; Arabidopsis	PF01214.13	CK_II_beta	Casein kinase II regulatory subunit	COG5041	Casein kinase II, beta subunit	.	c36082_g1|m.17355	1092-1868[-]	.	ExpAA=22.81^PredHel=1^Topology=i232-254o	GO:0007623|circadian rhythm;GO:0048573|photoperiodism, flowering;GO:0042753|positive regulation of circadian rhythm;GO:0045859|regulation of protein kinase activity	GO:0019887|protein kinase regulator activity;GO:0004674|protein serine/threonine kinase activity	GO:0005737|cytoplasm;GO:0005634|nucleus;GO:0005956|protein kinase CK2 complex	K03115|CSNK2B; casein kinase II subunit beta	map04064|NF-kappa B signaling pathway;map05168|Herpes simplex infection;map05169|Epstein-Barr virus infection;map04530|Tight junction;map03008|Ribosome biogenesis in eukaryotes;map04520|Adherens junction;map05162|Measles;map04712|Circadian rhythm - plant;map04310|Wnt signaling pathway
c47934_g1	gi|595791918|ref|XM_007199646.1|	534	0	Prunus persica hypothetical protein (PRUPE_ppa001492mg) mRNA, complete cds	gi|731358556|ref|XP_010690814.1|	3267	0	PREDICTED: V-type proton ATPase subunit a3 [Beta vulgaris subsp. vulgaris]	sp|Q8W4S4|VHAA3_ARATH	1157	E:0	RecName: Full=Vacuolar proton ATPase a3;^Eukaryota; Viridiplantae; Streptophyta; Embryophyta; Tracheophyta; Spermatophyta; Magnoliophyta; eudicotyledons; core eudicotyledons; rosids; malvids; Brassicales; Brassicaceae; Camelineae; Arabidopsis	sp|Q8W4S4|VHAA3_ARATH	1213	E:0	RecName: Full=Vacuolar proton ATPase a3;^Eukaryota; Viridiplantae; Streptophyta; Embryophyta; Tracheophyta; Spermatophyta; Magnoliophyta; eudicotyledons; core eudicotyledons; rosids; malvids; Brassicales; Brassicaceae; Camelineae; Arabidopsis	PF01496.14	V_ATPase_I	V-type ATPase 116kDa subunit family	COG1269	Archaeal/vacuolar-type H+-ATPase subunit I	.	c47934_g1|m.45579	373-2772[-]	.	ExpAA=138.24^PredHel=6^Topology=o405-427i447-469o529-551i558-580o619-641i735-757o	GO:0015991|ATP hydrolysis coupled proton transport;GO:0015986|ATP synthesis coupled proton transport;GO:0031669|cellular response to nutrient levels;GO:0032119|sequestering of zinc ion;GO:0070072|vacuolar proton-transporting V-type ATPase complex assembly;GO:0043181|vacuolar sequestering	GO:0015078|hydrogen ion transmembrane transporter activity;GO:0009678|hydrogen-translocating pyrophosphatase activity;GO:0045735|nutrient reservoir activity	GO:0009941|chloroplast envelope;GO:0005794|Golgi apparatus;GO:0016021|integral to membrane;GO:0009705|plant-type vacuole membrane;GO:0005886|plasma membrane;GO:0000220|vacuolar proton-transporting V-type ATPase, V0 domain	K02154|ATPeV0A, ATP6N; V-type H+-transporting ATPase subunit a	map05110|Vibrio cholerae infection;map04142|Lysosome;map04145|Phagosome;map05120|Epithelial cell signaling in Helicobacter pylori infection;map05152|Tuberculosis;map04721|Synaptic vesicle cycle;map05323|Rheumatoid arthritis;map04966|Collecting duct acid secretion;map01100|Metabolic pathways;map00190|Oxidative phosphorylation
c48007_g2	gi|479277772|dbj|AB750610.1|	704	0	Dianthus caryophyllus DcCYP707A1 mRNA for ABA 8'-hydroxylase, complete cds	gi|479277773|dbj|BAN15742.1|	2092	0	ABA 8'-hydroxylase [Dianthus caryophyllus]	sp|Q9FH76|ABAH3_ARATH	669	E:0	RecName: Full=Abscisic acid 8'-hydroxylase 3;^Eukaryota; Viridiplantae; Streptophyta; Embryophyta; Tracheophyta; Spermatophyta; Magnoliophyta; eudicotyledons; core eudicotyledons; rosids; malvids; Brassicales; Brassicaceae; Camelineae; Arabidopsis	sp|Q9FH76|ABAH3_ARATH	713	E:0	RecName: Full=Abscisic acid 8'-hydroxylase 3;^Eukaryota; Viridiplantae; Streptophyta; Embryophyta; Tracheophyta; Spermatophyta; Magnoliophyta; eudicotyledons; core eudicotyledons; rosids; malvids; Brassicales; Brassicaceae; Camelineae; Arabidopsis	PF00067.17	p450	Cytochrome P450	COG2124	Cytochrome P450	.	c48007_g2|m.17664	199-1695[-]	.	ExpAA=23.57^PredHel=1^Topology=i27-46o	GO:0046345|abscisic acid catabolic process;GO:0022900|electron transport chain;GO:0009737|response to abscisic acid stimulus;GO:0030912|response to deep water;GO:0009639|response to red or far red light;GO:0009414|response to water deprivation;GO:0032940|secretion by cell	GO:0010295|(+)-abscisic acid 8'-hydroxylase activity;GO:0009055|electron carrier activity;GO:0020037|heme binding;GO:0005506|iron ion binding	GO:0016021|integral to membrane	K09843|E1.14.13.93; (+)-abscisic acid 8'-hydroxylase [EC:1.14.13.93]	map00906|Carotenoid biosynthesis
c82258_g1	gi|2570159|dbj|D45181.1|	125	2e-57	Chenopodium amaranticolor mRNA for chitinase, complete cds	gi|731352259|ref|XP_010687451.1|	1074	9e-142	PREDICTED: chitinase 6-like [Beta vulgaris subsp. vulgaris]	sp|Q7Y1Z0|CHI5_ORYSJ	336	E:9e-111	RecName: Full=Chitinase 5;^Eukaryota; Viridiplantae; Streptophyta; Embryophyta; Tracheophyta; Spermatophyta; Magnoliophyta; Liliopsida; Poales; Poaceae; BEP clade; Ehrhartoideae; Oryzeae; Oryza	sp|Q7Y1Z0|CHI5_ORYSJ	335	E:2e-113	RecName: Full=Chitinase 5;^Eukaryota; Viridiplantae; Streptophyta; Embryophyta; Tracheophyta; Spermatophyta; Magnoliophyta; Liliopsida; Poales; Poaceae; BEP clade; Ehrhartoideae; Oryzeae; Oryza	PF00187.14	Chitin_bind_1	Chitin recognition protein	COG3979	Uncharacterized protein contain chitin-binding domain type 3	.	c82258_g1|m.17699	204-1028[-]	sigP:1^27^0.813^YES	.	GO:0016998|cell wall macromolecule catabolic process;GO:0006032|chitin catabolic process;GO:0006952|defense response;GO:0000272|polysaccharide catabolic process;GO:0010262|somatic embryogenesis	GO:0008061|chitin binding;GO:0004568|chitinase activity	GO:0048046|apoplast;GO:0009505|plant-type cell wall;GO:0005886|plasma membrane	K01183|E3.2.1.14; chitinase [EC:3.2.1.14]	map01100|Metabolic pathways;map00520|Amino sugar and nucleotide sugar metabolism;map00500|Starch and sucrose metabolism
c77350_g1	gi|565345028|ref|XM_006339539.1|	182	2e-89	PREDICTED: Solanum tuberosum protein TRANSPARENT TESTA 12-like (LOC102603998), mRNA	gi|731311569|ref|XP_010670093.1|	905	6e-117	PREDICTED: protein TRANSPARENT TESTA 12 [Beta vulgaris subsp. vulgaris]	sp|Q9LYT3|TT12_ARATH	191	E:7e-56	RecName: Full=Protein TRANSPARENT TESTA 12;^Eukaryota; Viridiplantae; Streptophyta; Embryophyta; Tracheophyta; Spermatophyta; Magnoliophyta; eudicotyledons; core eudicotyledons; rosids; malvids; Brassicales; Brassicaceae; Camelineae; Arabidopsis	sp|Q9LYT3|TT12_ARATH	203	E:1e-60	RecName: Full=Protein TRANSPARENT TESTA 12;^Eukaryota; Viridiplantae; Streptophyta; Embryophyta; Tracheophyta; Spermatophyta; Magnoliophyta; eudicotyledons; core eudicotyledons; rosids; malvids; Brassicales; Brassicaceae; Camelineae; Arabidopsis	PF01554.13	MatE	MatE	COG0534	Na+-driven multidrug efflux pump	.	c77350_g1|m.45924	3-620[-]	sigP:1^30^0.586^YES	ExpAA=129.10^PredHel=6^Topology=i2-24o39-61i74-96o116-138i145-167o177-196i	GO:0009813|flavonoid biosynthetic process;GO:0010231|maintenance of seed dormancy;GO:0010023|proanthocyanidin biosynthetic process	GO:0015238|drug transmembrane transporter activity;GO:0015299|solute:hydrogen antiporter activity	GO:0016021|integral to membrane;GO:0009705|plant-type vacuole membrane	K03327|TC.MATE, SLC47A, norM, mdtK, dinF; multidrug resistance protein, MATE family	.
c33329_g1	gi|595838615|ref|XM_007207624.1|	440	0	Prunus persica hypothetical protein (PRUPE_ppa024907mg) mRNA, partial cds	gi|902206074|gb|KNA15375.1|	1626	0	hypothetical protein SOVF_098870 [Spinacia oleracea]	sp|Q8T4E1|GPI8_DROME	366	E:5e-119	RecName: Full=Putative GPI-anchor transamidase;^Eukaryota; Metazoa; Ecdysozoa; Arthropoda; Hexapoda; Insecta; Pterygota; Neoptera; Endopterygota; Diptera; Brachycera; Muscomorpha; Ephydroidea; Drosophilidae; Drosophila; Sophophora	sp|Q8T4E1|GPI8_DROME	368	E:2e-123	RecName: Full=Putative GPI-anchor transamidase;^Eukaryota; Metazoa; Ecdysozoa; Arthropoda; Hexapoda; Insecta; Pterygota; Neoptera; Endopterygota; Diptera; Brachycera; Muscomorpha; Ephydroidea; Drosophilidae; Drosophila; Sophophora	PF01650.13	Peptidase_C13	Peptidase C13 family	COG5206	Glycosylphosphatidylinositol transamidase (GPIT), subunit GPI8	.	c33329_g1|m.46406	59-1261[+]	.	ExpAA=25.64^PredHel=1^Topology=i5-23o	GO:0006506|GPI anchor biosynthetic process;GO:0006508|proteolysis	GO:0004197|cysteine-type endopeptidase activity;GO:0003923|GPI-anchor transamidase activity	GO:0042765|GPI-anchor transamidase complex	K05290|PIGK; phosphatidylinositol glycan, class K [EC:2.6.-.-]	map00563|Glycosylphosphatidylinositol(GPI)-anchor biosynthesis;map01100|Metabolic pathways
c48220_g2	gi|568823185|ref|XM_006465937.1|	431	0	PREDICTED: Citrus sinensis putative phospholipid-transporting ATPase 4-like (LOC102622310), transcript variant X2, mRNA	gi|902230244|gb|KNA21780.1|	3581	0	hypothetical protein SOVF_039380 [Spinacia oleracea]	sp|Q9LNQ4|ALA4_ARATH	1153	E:0	RecName: Full=Putative phospholipid-transporting ATPase 4;^Eukaryota; Viridiplantae; Streptophyta; Embryophyta; Tracheophyta; Spermatophyta; Magnoliophyta; eudicotyledons; core eudicotyledons; rosids; malvids; Brassicales; Brassicaceae; Camelineae; Arabidopsis	sp|Q9LNQ4|ALA4_ARATH	1178	E:0	RecName: Full=Putative phospholipid-transporting ATPase 4;^Eukaryota; Viridiplantae; Streptophyta; Embryophyta; Tracheophyta; Spermatophyta; Magnoliophyta; eudicotyledons; core eudicotyledons; rosids; malvids; Brassicales; Brassicaceae; Camelineae; Arabidopsis	PF00122.15	E1-E2_ATPase	E1-E2 ATPase	COG0474	Cation transport ATPase	.	c48220_g2|m.46428	385-2736[+]	.	ExpAA=67.92^PredHel=3^Topology=i90-112o305-327i358-380o	GO:0006812|cation transport	GO:0005524|ATP binding;GO:0015662|ATPase activity, coupled to transmembrane movement of ions, phosphorylative mechanism;GO:0000287|magnesium ion binding;GO:0004012|phospholipid-translocating ATPase activity	GO:0016021|integral to membrane;GO:0005886|plasma membrane	K01530|E3.6.3.1; phospholipid-translocating ATPase [EC:3.6.3.1]	map04742|Taste transduction;map00230|Purine metabolism
c41525_g2	gi|566169636|ref|XM_006382724.1|	256	7e-130	Populus trichocarpa hypothetical protein (POPTR_0005s05420g) mRNA, complete cds	gi|731369486|ref|XP_010696566.1|	4180	0	PREDICTED: putative calcium-transporting ATPase 13, plasma membrane-type [Beta vulgaris subsp. vulgaris]	sp|Q9LIK7|ACA13_ARATH	1295	E:0	RecName: Full=Putative calcium-transporting ATPase 13, plasma membrane-type;^Eukaryota; Viridiplantae; Streptophyta; Embryophyta; Tracheophyta; Spermatophyta; Magnoliophyta; eudicotyledons; core eudicotyledons; rosids; malvids; Brassicales; Brassicaceae; Camelineae; Arabidopsis	sp|Q9LIK7|ACA13_ARATH	1311	E:0	RecName: Full=Putative calcium-transporting ATPase 13, plasma membrane-type;^Eukaryota; Viridiplantae; Streptophyta; Embryophyta; Tracheophyta; Spermatophyta; Magnoliophyta; eudicotyledons; core eudicotyledons; rosids; malvids; Brassicales; Brassicaceae; Camelineae; Arabidopsis	PF00690.21	Cation_ATPase_N	Cation transporter/ATPase, N-terminus	COG0474	Cation transport ATPase	.	c41525_g2|m.47109	454-3540[+]	.	ExpAA=161.59^PredHel=8^Topology=i152-169o179-198i336-358o386-408i811-833o838-860i952-969o984-1003i	GO:0006754|ATP biosynthetic process	GO:0005524|ATP binding;GO:0005388|calcium-transporting ATPase activity;GO:0046872|metal ion binding	GO:0016021|integral to membrane	K01537|E3.6.3.8; Ca2+-transporting ATPase [EC:3.6.3.8]	map04742|Taste transduction;map00230|Purine metabolism
c48498_g8	gi|595999716|ref|XM_007217949.1|	230	1e-115	Prunus persica hypothetical protein (PRUPE_ppa005815mg) mRNA, complete cds	gi|731373459|ref|XP_010666653.1|	1083	3e-139	PREDICTED: vacuolar protein sorting-associated protein 36 isoform X1 [Beta vulgaris subsp. vulgaris]	sp|Q9FF81|VPS36_ARATH	348	E:6e-112	RecName: Full=Vacuolar protein sorting-associated protein 36;^Eukaryota; Viridiplantae; Streptophyta; Embryophyta; Tracheophyta; Spermatophyta; Magnoliophyta; eudicotyledons; core eudicotyledons; rosids; malvids; Brassicales; Brassicaceae; Camelineae; Arabidopsis	sp|Q9FF81|VPS36_ARATH	352	E:2e-118	RecName: Full=Vacuolar protein sorting-associated protein 36;^Eukaryota; Viridiplantae; Streptophyta; Embryophyta; Tracheophyta; Spermatophyta; Magnoliophyta; eudicotyledons; core eudicotyledons; rosids; malvids; Brassicales; Brassicaceae; Camelineae; Arabidopsis	PF04157.11	EAP30	EAP30/Vps36 family	NOG262969	Phytanoyl-Coa dioxygenase	.	c48498_g8|m.47439	645-1391[+]	sigP:1^18^0.649^YES	.	GO:0015031|protein transport	GO:0032266|phosphatidylinositol-3-phosphate binding	GO:0000814|ESCRT II complex	K12190|VPS36, EAP45; ESCRT-II complex subunit VPS36	map04144|Endocytosis
c41202_g1	gi|568866511|ref|XM_006486536.1|	597	0	PREDICTED: Citrus sinensis niemann-Pick C1 protein-like (LOC102615536), mRNA	gi|731357470|ref|XP_010690227.1|	4038	0	PREDICTED: Niemann-Pick C1 protein [Beta vulgaris subsp. vulgaris]	sp|O15118|NPC1_HUMAN	489	E:5e-146	RecName: Full=Niemann-Pick C1 protein;^Eukaryota; Metazoa; Chordata; Craniata; Vertebrata; Euteleostomi; Mammalia; Eutheria; Euarchontoglires; Primates; Haplorrhini; Catarrhini; Hominidae; Homo`sp|O15118|NPC1_HUMAN	sp|O15118|NPC1_HUMAN	207	E:8e-60	RecName: Full=Niemann-Pick C1 protein;^Eukaryota; Metazoa; Chordata; Craniata; Vertebrata; Euteleostomi; Mammalia; Eutheria; Euarchontoglires; Primates; Haplorrhini; Catarrhini; Hominidae; Homo	PF02460.13	Patched	Patched family	NOG149152	Patched domain containing protein	.	c41202_g1|m.19271	483-1079[-]	.	ExpAA=112.72^PredHel=5^Topology=o20-42i49-71o81-103i116-138o153-175i	GO:0007628|adult walking behavior;GO:0006914|autophagy;GO:0008206|bile acid metabolic process;GO:0071404|cellular response to low-density lipoprotein particle stimulus;GO:0071383|cellular response to steroid hormone stimulus;GO:0033344|cholesterol efflux;GO:0042632|cholesterol homeostasis;GO:0008203|cholesterol metabolic process;GO:0006897|endocytosis;GO:0007041|lysosomal transport;GO:0016242|neg…	GO:0015485|cholesterol binding;GO:0008158|hedgehog receptor activity;GO:0015248|sterol transporter activity;GO:0004888|transmembrane signaling receptor activity	GO:0005783|endoplasmic reticulum;GO:0005576|extracellular region;GO:0005794|Golgi apparatus;GO:0005887|integral to plasma membrane;GO:0031902|late endosome membrane;GO:0005765|lysosomal membrane;GO:0005764|lysosome;GO:0045121|membrane raft;GO:0005635|nuclear envelope;GO:0048471|perinuclear region of cytoplasm;GO:0031982|vesicle	K12385|NPC1; Niemann-Pick C1 protein	map04142|Lysosome
c41202_g1	gi|568866511|ref|XM_006486536.1|	597	0	PREDICTED: Citrus sinensis niemann-Pick C1 protein-like (LOC102615536), mRNA	gi|731357470|ref|XP_010690227.1|	4038	0	PREDICTED: Niemann-Pick C1 protein [Beta vulgaris subsp. vulgaris]	sp|O15118|NPC1_HUMAN	489	E:5e-146	RecName: Full=Niemann-Pick C1 protein;^Eukaryota; Metazoa; Chordata; Craniata; Vertebrata; Euteleostomi; Mammalia; Eutheria; Euarchontoglires; Primates; Haplorrhini; Catarrhini; Hominidae; Homo`sp|O15118|NPC1_HUMAN	sp|P56941|NPC1_PIG	551	E:3e-174	RecName: Full=Niemann-Pick C1 protein;^Eukaryota; Metazoa; Chordata; Craniata; Vertebrata; Euteleostomi; Mammalia; Eutheria; Laurasiatheria; Cetartiodactyla; Suina; Suidae; Sus	PF02460.13	Patched	Patched family	NOG149152	Patched domain containing protein	.	c41202_g1|m.19270	1617-4778[-]	sigP:1^22^0.785^YES	ExpAA=179.43^PredHel=8^Topology=o283-305i364-386o614-636i643-665o680-702i725-747o757-779i827-849o	GO:0008206|bile acid metabolic process;GO:0042632|cholesterol homeostasis;GO:0008203|cholesterol metabolic process;GO:0030301|cholesterol transport;GO:0007041|lysosomal transport;GO:0006486|protein glycosylation	GO:0015485|cholesterol binding;GO:0008158|hedgehog receptor activity	GO:0005783|endoplasmic reticulum;GO:0005576|extracellular region;GO:0005887|integral to plasma membrane;GO:0031902|late endosome membrane;GO:0005765|lysosomal membrane;GO:0005764|lysosome;GO:0005635|nuclear envelope;GO:0048471|perinuclear region of cytoplasm	K12385|NPC1; Niemann-Pick C1 protein	map04142|Lysosome
c46038_g1	gi|297823494|ref|XM_002879584.1|	768	0	Arabidopsis lyrata subsp. lyrata ATPGP1, mRNA	gi|731345666|ref|XP_010684039.1|	3477	0	PREDICTED: ABC transporter B family member 1 [Beta vulgaris subsp. vulgaris]	sp|Q9ZR72|AB1B_ARATH	1256	E:0	RecName: Full=ABC transporter B family member 1;^Eukaryota; Viridiplantae; Streptophyta; Embryophyta; Tracheophyta; Spermatophyta; Magnoliophyta; eudicotyledons; core eudicotyledons; rosids; malvids; Brassicales; Brassicaceae; Camelineae; Arabidopsis`sp|Q9ZR72|AB1B_ARATH	sp|Q9ZR72|AB1B_ARATH	1501	E:0	RecName: Full=ABC transporter B family member 1;^Eukaryota; Viridiplantae; Streptophyta; Embryophyta; Tracheophyta; Spermatophyta; Magnoliophyta; eudicotyledons; core eudicotyledons; rosids; malvids; Brassicales; Brassicaceae; Camelineae; Arabidopsis`sp|Q9ZR72|AB1B_ARATH	PF00664.18	ABC_membrane	ABC transporter transmembrane region	COG1132	ABC-type multidrug transport system, ATPase and permease components	.	c46038_g1|m.19355	2113-4851[-]	.	ExpAA=214.60^PredHel=9^Topology=o77-99i120-139o203-222i224-246o309-331i338-360o733-755i776-798o873-895i	GO:0010541|acropetal auxin transport;GO:0043481|anthocyanin accumulation in tissues in response to UV light;GO:0010540|basipetal auxin transport;GO:0009640|photomorphogenesis;GO:0009958|positive gravitropism;GO:0008361|regulation of cell size;GO:0009637|response to blue light;GO:0009624|response to nematode;GO:0048443|stamen development	GO:0005524|ATP binding;GO:0042626|ATPase activity, coupled to transmembrane movement of substances;GO:0010329|auxin efflux transmembrane transporter activity	GO:0016021|integral to membrane;GO:0005886|plasma membrane;GO:0009506|plasmodesma	K05658|ABCB1; ATP-binding cassette, subfamily B (MDR/TAP), member 1 [EC:3.6.3.44]	map02010|ABC transporters;map05206|MicroRNAs in cancer;map04976|Bile secretion
c46038_g1	gi|297823494|ref|XM_002879584.1|	768	0	Arabidopsis lyrata subsp. lyrata ATPGP1, mRNA	gi|731345666|ref|XP_010684039.1|	3477	0	PREDICTED: ABC transporter B family member 1 [Beta vulgaris subsp. vulgaris]	sp|Q9ZR72|AB1B_ARATH	1256	E:0	RecName: Full=ABC transporter B family member 1;^Eukaryota; Viridiplantae; Streptophyta; Embryophyta; Tracheophyta; Spermatophyta; Magnoliophyta; eudicotyledons; core eudicotyledons; rosids; malvids; Brassicales; Brassicaceae; Camelineae; Arabidopsis`sp|Q9ZR72|AB1B_ARATH	sp|Q9ZR72|AB1B_ARATH	759	E:0	RecName: Full=ABC transporter B family member 1;^Eukaryota; Viridiplantae; Streptophyta; Embryophyta; Tracheophyta; Spermatophyta; Magnoliophyta; eudicotyledons; core eudicotyledons; rosids; malvids; Brassicales; Brassicaceae; Camelineae; Arabidopsis`sp|Q9ZR72|AB1B_ARATH	PF00664.18	ABC_membrane	ABC transporter transmembrane region	COG1132	ABC-type multidrug transport system, ATPase and permease components	.	c46038_g1|m.19356	338-1621[-]	.	ExpAA=42.48^PredHel=2^Topology=o66-88i101-123o	GO:0010541|acropetal auxin transport;GO:0043481|anthocyanin accumulation in tissues in response to UV light;GO:0010540|basipetal auxin transport;GO:0009640|photomorphogenesis;GO:0009958|positive gravitropism;GO:0008361|regulation of cell size;GO:0009637|response to blue light;GO:0009624|response to nematode;GO:0048443|stamen development	GO:0005524|ATP binding;GO:0042626|ATPase activity, coupled to transmembrane movement of substances;GO:0010329|auxin efflux transmembrane transporter activity	GO:0016021|integral to membrane;GO:0005886|plasma membrane;GO:0009506|plasmodesma	K05658|ABCB1; ATP-binding cassette, subfamily B (MDR/TAP), member 1 [EC:3.6.3.44]	map02010|ABC transporters;map05206|MicroRNAs in cancer;map04976|Bile secretion
c41269_g2	gi|255552707|ref|XM_002517351.1|	681	0	Ricinus communis GPI ethanolamine phosphate transferase, putative, mRNA	gi|731377685|ref|XP_010667944.1|	4097	0	PREDICTED: GPI ethanolamine phosphate transferase 1 isoform X2 [Beta vulgaris subsp. vulgaris]	sp|Q4W9R7|MCD4_ASPFU	634	E:0	RecName: Full=GPI ethanolamine phosphate transferase 1;^Eukaryota; Fungi; Dikarya; Ascomycota; Pezizomycotina; Eurotiomycetes; Eurotiomycetidae; Eurotiales; Trichocomaceae; mitosporic Trichocomaceae; Aspergillus	sp|Q2U0S9|MCD4_ASPOR	654	E:0	RecName: Full=GPI ethanolamine phosphate transferase 1;^Eukaryota; Fungi; Dikarya; Ascomycota; Pezizomycotina; Eurotiomycetes; Eurotiomycetidae; Eurotiales; Trichocomaceae; mitosporic Trichocomaceae; Aspergillus	PF01663.17	Phosphodiest	Type I phosphodiesterase / nucleotide pyrophosphatase	COG1524	Uncharacterized proteins of the AP superfamily	.	c41269_g2|m.47632	1-2979[+]	.	ExpAA=321.12^PredHel=16^Topology=i39-60o481-503i529-546o556-578i587-609o614-633i640-662o666-688i709-731o741-763i770-787o791-813i847-869o884-906i918-937o952-974i	GO:0006506|GPI anchor biosynthetic process	GO:0016740|transferase activity	GO:0005789|endoplasmic reticulum membrane;GO:0016021|integral to membrane	K05285|PIGN; phosphatidylinositol glycan, class N [EC:2.7.-.-]	map00563|Glycosylphosphatidylinositol(GPI)-anchor biosynthesis;map01100|Metabolic pathways
c30300_g1	gi|590597280|ref|XM_007018504.1|	332	2e-172	Theobroma cacao NRAMP metal ion transporter 2 isoform 1 (TCM_034751) mRNA, complete cds	gi|902223125|gb|KNA19376.1|	2082	0	hypothetical protein SOVF_062220 [Spinacia oleracea]	sp|Q9SNV9|NRAM3_ARATH	748	E:0	RecName: Full=Metal transporter Nramp3;^Eukaryota; Viridiplantae; Streptophyta; Embryophyta; Tracheophyta; Spermatophyta; Magnoliophyta; eudicotyledons; core eudicotyledons; rosids; malvids; Brassicales; Brassicaceae; Camelineae; Arabidopsis	sp|Q9SNV9|NRAM3_ARATH	749	E:0	RecName: Full=Metal transporter Nramp3;^Eukaryota; Viridiplantae; Streptophyta; Embryophyta; Tracheophyta; Spermatophyta; Magnoliophyta; eudicotyledons; core eudicotyledons; rosids; malvids; Brassicales; Brassicaceae; Camelineae; Arabidopsis	PF01566.13	Nramp	Natural resistance-associated macrophage protein	COG1914	Mn2+ and Fe2+ transporters of the NRAMP family	.	c30300_g1|m.19505	411-1928[-]	.	ExpAA=239.40^PredHel=11^Topology=o81-103i116-135o140-162i182-204o224-243i264-286o323-345i365-382o397-416i428-450o460-482i	GO:0042742|defense response to bacterium;GO:0055072|iron ion homeostasis;GO:0006828|manganese ion transport;GO:2000379|positive regulation of reactive oxygen species metabolic process;GO:0010043|response to zinc ion	GO:0005215|transporter activity	GO:0005794|Golgi apparatus;GO:0016021|integral to membrane;GO:0009506|plasmodesma;GO:0005774|vacuolar membrane	K12347|SLC11A, NRAMP; natural resistance-associated macrophage protein	map04978|Mineral absorption;map04142|Lysosome
c42582_g1	gi|526117698|ref|NM_001281163.1|	435	0	Vitis vinifera 3-dehydroquinate synthase-like (LOC100266137), mRNA	gi|595803173|ref|XP_007201971.1|	1774	0	hypothetical protein PRUPE_ppa004784mg [Prunus persica]	sp|B8GPV3|AROB_THISH	457	E:1e-155	RecName: Full=3-dehydroquinate synthase;^Bacteria; Proteobacteria; Gammaproteobacteria; Chromatiales; Ectothiorhodospiraceae; Thioalkalivibrio	sp|B8GPV3|AROB_THISH	458	E:4e-158	RecName: Full=3-dehydroquinate synthase;^Bacteria; Proteobacteria; Gammaproteobacteria; Chromatiales; Ectothiorhodospiraceae; Thioalkalivibrio	PF00465.14	Fe-ADH	Iron-containing alcohol dehydrogenase	COG0337	3-dehydroquinate synthetase	.	c42582_g1|m.47801	337-1653[-]	.	ExpAA=18.46^PredHel=1^Topology=i172-194o	GO:0009073|aromatic amino acid family biosynthetic process;GO:0009423|chorismate biosynthetic process	GO:0003856|3-dehydroquinate synthase activity	GO:0005737|cytoplasm	K01735|aroB; 3-dehydroquinate synthase [EC:4.2.3.4]	map01230|Biosynthesis of amino acids;map01100|Metabolic pathways;map00400|Phenylalanine, tyrosine and tryptophan biosynthesis;map01110|Biosynthesis of secondary metabolites;map01130|Biosynthesis of antibiotics
c47969_g2	gi|225315804|dbj|AK328363.1|	168	6e-81	Solanum lycopersicum cDNA, clone: LEFL2053C14, HTC in fruit	gi|747071967|ref|XP_011082879.1|	749	3e-87	PREDICTED: persulfide dioxygenase ETHE1 homolog, mitochondrial [Sesamum indicum]	sp|Q9C8L4|GLO2O_ARATH	273	E:1e-81	RecName: Full=Hydroxyacylglutathione hydrolase 3, mitochondrial;^Eukaryota; Viridiplantae; Streptophyta; Embryophyta; Tracheophyta; Spermatophyta; Magnoliophyta; eudicotyledons; core eudicotyledons; rosids; malvids; Brassicales; Brassicaceae; Camelineae; Arabidopsis	sp|Q9C8L4|GLO2O_ARATH	235	E:1e-75	RecName: Full=Hydroxyacylglutathione hydrolase 3, mitochondrial;^Eukaryota; Viridiplantae; Streptophyta; Embryophyta; Tracheophyta; Spermatophyta; Magnoliophyta; eudicotyledons; core eudicotyledons; rosids; malvids; Brassicales; Brassicaceae; Camelineae; Arabidopsis	PF00753.22	Lactamase_B	Metallo-beta-lactamase superfamily	COG0491	Zn-dependent hydrolases, including glyoxylases	.	c47969_g2|m.47805	1970-2524[+]	.	ExpAA=21.84^PredHel=1^Topology=o152-174i	GO:0009793|embryo development ending in seed dormancy;GO:0009960|endosperm development;GO:0009651|response to salt stress	GO:0016788|hydrolase activity, acting on ester bonds;GO:0004416|hydroxyacylglutathione hydrolase activity;GO:0046872|metal ion binding;GO:0050313|sulfur dioxygenase activity	GO:0005739|mitochondrion	K17725|ETHE1; sulfur dioxygenase [EC:1.13.11.18]	map00920|Sulfur metabolism
c38661_g2	gi|566148161|ref|XM_006368705.1|	142	6e-67	Populus trichocarpa hypothetical protein (POPTR_0001s09890g) mRNA, complete cds	gi|902203220|gb|KNA14491.1|	1673	0	hypothetical protein SOVF_107100 [Spinacia oleracea]	sp|Q9M4A1|SPO12_ARATH	530	E:0	RecName: Full=Meiotic recombination protein SPO11-2;^Eukaryota; Viridiplantae; Streptophyta; Embryophyta; Tracheophyta; Spermatophyta; Magnoliophyta; eudicotyledons; core eudicotyledons; rosids; malvids; Brassicales; Brassicaceae; Camelineae; Arabidopsis	sp|Q9M4A1|SPO12_ARATH	545	E:0	RecName: Full=Meiotic recombination protein SPO11-2;^Eukaryota; Viridiplantae; Streptophyta; Embryophyta; Tracheophyta; Spermatophyta; Magnoliophyta; eudicotyledons; core eudicotyledons; rosids; malvids; Brassicales; Brassicaceae; Camelineae; Arabidopsis	PF04406.9	TP6A_N	Type IIB DNA topoisomerase	COG1697	DNA topoisomerase VI, subunit A	.	c38661_g2|m.19645	2-1204[+]	.	ExpAA=25.14^PredHel=1^Topology=o298-320i	GO:0051026|chiasma assembly;GO:0006259|DNA metabolic process;GO:0009553|embryo sac development;GO:0042138|meiotic DNA double-strand break formation;GO:0009555|pollen development;GO:0048316|seed development	GO:0005524|ATP binding;GO:0003677|DNA binding;GO:0016787|hydrolase activity	GO:0005694|chromosome;GO:0005634|nucleus	K10878|SPO11; meiotic recombination protein SPO11	map04113|Meiosis - yeast
c35025_g1	gi|510937270|gb|KF034812.1|	383	0	Silene latifolia isolate E39 COX15 (COX15) gene, partial cds	gi|731319954|ref|XP_010670545.1|	1848	0	PREDICTED: cytochrome c oxidase assembly protein COX15 [Beta vulgaris subsp. vulgaris]	sp|Q9FKT8|COX15_ARATH	638	E:0	RecName: Full=Cytochrome c oxidase assembly protein COX15;^Eukaryota; Viridiplantae; Streptophyta; Embryophyta; Tracheophyta; Spermatophyta; Magnoliophyta; eudicotyledons; core eudicotyledons; rosids; malvids; Brassicales; Brassicaceae; Camelineae; Arabidopsis	sp|Q9FKT8|COX15_ARATH	659	E:0	RecName: Full=Cytochrome c oxidase assembly protein COX15;^Eukaryota; Viridiplantae; Streptophyta; Embryophyta; Tracheophyta; Spermatophyta; Magnoliophyta; eudicotyledons; core eudicotyledons; rosids; malvids; Brassicales; Brassicaceae; Camelineae; Arabidopsis	PF02628.10	COX15-CtaA	Cytochrome oxidase assembly protein	COG1612	Uncharacterized protein required for cytochrome oxidase assembly	.	c35025_g1|m.19750	103-1455[+]	.	ExpAA=161.74^PredHel=8^Topology=i91-113o176-193i206-225o245-267i288-307o351-368i381-403o408-430i	GO:0009060|aerobic respiration;GO:0006784|heme a biosynthetic process;GO:0006123|mitochondrial electron transport, cytochrome c to oxygen	GO:0004129|cytochrome-c oxidase activity;GO:0016627|oxidoreductase activity, acting on the CH-CH group of donors	GO:0016021|integral to membrane;GO:0005751|mitochondrial respiratory chain complex IV;GO:0005739|mitochondrion	K02259|COX15; cytochrome c oxidase assembly protein subunit 15	map02020|Two-component system;map00860|Porphyrin and chlorophyll metabolism;map01100|Metabolic pathways;map00190|Oxidative phosphorylation;map01110|Biosynthesis of secondary metabolites
c44305_g2	gi|147789517|emb|AM448721.2|	110	8e-49	Vitis vinifera contig VV78X155041.10, whole genome shotgun sequence	gi|731348744|ref|XP_010685641.1|	3338	0	PREDICTED: neutral ceramidase [Beta vulgaris subsp. vulgaris]	sp|Q0JL46|NCASE_ORYSJ	1070	E:0	RecName: Full=Neutral ceramidase;^Eukaryota; Viridiplantae; Streptophyta; Embryophyta; Tracheophyta; Spermatophyta; Magnoliophyta; Liliopsida; Poales; Poaceae; BEP clade; Ehrhartoideae; Oryzeae; Oryza	sp|Q304B9|NCASE_ARATH	1109	E:0	RecName: Full=Neutral ceramidase;^Eukaryota; Viridiplantae; Streptophyta; Embryophyta; Tracheophyta; Spermatophyta; Magnoliophyta; eudicotyledons; core eudicotyledons; rosids; malvids; Brassicales; Brassicaceae; Camelineae; Arabidopsis	PF04734.8	Ceramidase_alk	Neutral/alkaline non-lysosomal ceramidase	NOG75118	Ceramidase	.	c44305_g2|m.48049	195-2537[+]	.	ExpAA=19.32^PredHel=1^Topology=i20-42o	GO:0006665|sphingolipid metabolic process	GO:0017040|ceramidase activity	GO:0005576|extracellular region	K12349|ASAH2; neutral ceramidase [EC:3.5.1.23]	map04071|Sphingolipid signaling pathway;map01100|Metabolic pathways;map00600|Sphingolipid metabolism
c48079_g2	gi|596295605|ref|XM_007226971.1|	431	0	Prunus persica hypothetical protein (PRUPE_ppa000670mg) mRNA, complete cds	gi|731352220|ref|XP_010687432.1|	2869	0	PREDICTED: calcium-transporting ATPase 10, plasma membrane-type isoform X1 [Beta vulgaris subsp. vulgaris]	sp|Q9LF79|ACA8_ARATH	926	E:0	RecName: Full=Calcium-transporting ATPase 8, plasma membrane-type;^Eukaryota; Viridiplantae; Streptophyta; Embryophyta; Tracheophyta; Spermatophyta; Magnoliophyta; eudicotyledons; core eudicotyledons; rosids; malvids; Brassicales; Brassicaceae; Camelineae; Arabidopsis	sp|Q9SZR1|ACA10_ARATH	965	E:0	RecName: Full=Calcium-transporting ATPase 10, plasma membrane-type;^Eukaryota; Viridiplantae; Streptophyta; Embryophyta; Tracheophyta; Spermatophyta; Magnoliophyta; eudicotyledons; core eudicotyledons; rosids; malvids; Brassicales; Brassicaceae; Camelineae; Arabidopsis	PF12515.3	CaATP_NAI	Ca2+-ATPase N terminal autoinhibitory domain	COG0474	Cation transport ATPase	.	c48079_g2|m.20103	455-2680[+]	.	ExpAA=88.61^PredHel=4^Topology=i185-207o222-241i379-401o430-452i	GO:0006754|ATP biosynthetic process	GO:0005524|ATP binding;GO:0005388|calcium-transporting ATPase activity;GO:0046872|metal ion binding	GO:0016021|integral to membrane;GO:0005886|plasma membrane;GO:0009506|plasmodesma	K01537|E3.6.3.8; Ca2+-transporting ATPase [EC:3.6.3.8]	map04742|Taste transduction;map00230|Purine metabolism
c40817_g1	gi|292782848|dbj|AK338214.1|	76	4e-30	Lotus japonicus cDNA, clone: LjFL2-014-CF07, HTC	gi|731327123|ref|XP_010674363.1|	1696	0	PREDICTED: protein disulfide isomerase-like 1-1 [Beta vulgaris subsp. vulgaris]	sp|Q9SRG3|PDI12_ARATH	600	E:0	RecName: Full=Protein disulfide isomerase-like 1-2;^Eukaryota; Viridiplantae; Streptophyta; Embryophyta; Tracheophyta; Spermatophyta; Magnoliophyta; eudicotyledons; core eudicotyledons; rosids; malvids; Brassicales; Brassicaceae; Camelineae; Arabidopsis	sp|Q9SRG3|PDI12_ARATH	601	E:0	RecName: Full=Protein disulfide isomerase-like 1-2;^Eukaryota; Viridiplantae; Streptophyta; Embryophyta; Tracheophyta; Spermatophyta; Magnoliophyta; eudicotyledons; core eudicotyledons; rosids; malvids; Brassicales; Brassicaceae; Camelineae; Arabidopsis	PF00085.15	Thioredoxin	Thioredoxin	COG0526	Thiol-disulfide isomerase and thioredoxins	.	c40817_g1|m.48369	71-1570[+]	sigP:1^19^0.94^YES	.	GO:0045454|cell redox homeostasis;GO:0006662|glycerol ether metabolic process;GO:0046686|response to cadmium ion;GO:0034976|response to endoplasmic reticulum stress;GO:0009651|response to salt stress	GO:0009055|electron carrier activity;GO:0003756|protein disulfide isomerase activity;GO:0015035|protein disulfide oxidoreductase activity	GO:0009507|chloroplast;GO:0005783|endoplasmic reticulum;GO:0005788|endoplasmic reticulum lumen;GO:0005794|Golgi apparatus;GO:0005886|plasma membrane;GO:0005774|vacuolar membrane	K09580|PDIA1, P4HB; protein disulfide-isomerase A1 [EC:5.3.4.1]	map04141|Protein processing in endoplasmic reticulum
c44785_g1	gi|571449164|ref|XM_003523970.2|	1083	0	PREDICTED: Glycine max calcium-transporting ATPase 3, endoplasmic reticulum-type-like (LOC100783509), transcript variant X1, mRNA	gi|731351732|ref|XP_010687183.1|	4710	0	PREDICTED: calcium-transporting ATPase 3, endoplasmic reticulum-type [Beta vulgaris subsp. vulgaris]	sp|Q9SY55|ECA3_ARATH	1657	E:0	RecName: Full=Calcium-transporting ATPase 3, endoplasmic reticulum-type;^Eukaryota; Viridiplantae; Streptophyta; Embryophyta; Tracheophyta; Spermatophyta; Magnoliophyta; eudicotyledons; core eudicotyledons; rosids; malvids; Brassicales; Brassicaceae; Camelineae; Arabidopsis	sp|Q9SY55|ECA3_ARATH	1713	E:0	RecName: Full=Calcium-transporting ATPase 3, endoplasmic reticulum-type;^Eukaryota; Viridiplantae; Streptophyta; Embryophyta; Tracheophyta; Spermatophyta; Magnoliophyta; eudicotyledons; core eudicotyledons; rosids; malvids; Brassicales; Brassicaceae; Camelineae; Arabidopsis	PF00690.21	Cation_ATPase_N	Cation transporter/ATPase, N-terminus	COG0474	Cation transport ATPase	.	c44785_g1|m.20178	402-3413[-]	.	ExpAA=190.40^PredHel=8^Topology=i60-79o84-106i253-275o295-317i751-773o827-849i915-937o952-974i	GO:0006754|ATP biosynthetic process;GO:0055071|manganese ion homeostasis;GO:0048364|root development	GO:0005524|ATP binding;GO:0005388|calcium-transporting ATPase activity;GO:0015410|manganese-transporting ATPase activity;GO:0046872|metal ion binding	GO:0012505|endomembrane system;GO:0005768|endosome;GO:0005794|Golgi apparatus;GO:0016021|integral to membrane;GO:0031902|late endosome membrane;GO:0005802|trans-Golgi network	K01537|E3.6.3.8; Ca2+-transporting ATPase [EC:3.6.3.8]	map04742|Taste transduction;map00230|Purine metabolism
c43703_g2	gi|571534319|ref|XM_003549472.2|	290	4e-149	PREDICTED: Glycine max UDP-glucuronate 4-epimerase 1-like (LOC100818861), mRNA	gi|902170209|gb|KNA07801.1|	2023	0	hypothetical protein SOVF_168640 [Spinacia oleracea]	sp|Q9M0B6|GAE1_ARATH	748	E:0	RecName: Full=UDP-glucuronate 4-epimerase 1;^Eukaryota; Viridiplantae; Streptophyta; Embryophyta; Tracheophyta; Spermatophyta; Magnoliophyta; eudicotyledons; core eudicotyledons; rosids; malvids; Brassicales; Brassicaceae; Camelineae; Arabidopsis	sp|Q9M0B6|GAE1_ARATH	750	E:0	RecName: Full=UDP-glucuronate 4-epimerase 1;^Eukaryota; Viridiplantae; Streptophyta; Embryophyta; Tracheophyta; Spermatophyta; Magnoliophyta; eudicotyledons; core eudicotyledons; rosids; malvids; Brassicales; Brassicaceae; Camelineae; Arabidopsis	PF04321.12	RmlD_sub_bind	RmlD substrate binding domain	COG0451	Nucleoside-diphosphate-sugar epimerases	.	c43703_g2|m.20272	241-1530[+]	.	ExpAA=42.85^PredHel=2^Topology=o34-56i89-111o	GO:0005975|carbohydrate metabolic process;GO:0044237|cellular metabolic process	GO:0050662|coenzyme binding;GO:0000166|nucleotide binding;GO:0050378|UDP-glucuronate 4-epimerase activity	GO:0005768|endosome;GO:0005794|Golgi apparatus;GO:0032580|Golgi cisterna membrane;GO:0016021|integral to membrane;GO:0005802|trans-Golgi network	K08679|E5.1.3.6; UDP-glucuronate 4-epimerase [EC:5.1.3.6]	map01100|Metabolic pathways;map00500|Starch and sucrose metabolism;map00520|Amino sugar and nucleotide sugar metabolism
c39914_g4	gi|297827754|ref|XM_002881714.1|	154	1e-73	Arabidopsis lyrata subsp. lyrata amino acid transporter family protein, mRNA	gi|731324530|ref|XP_010673018.1|	1584	0	PREDICTED: vacuolar amino acid transporter 1 [Beta vulgaris subsp. vulgaris]	sp|P47082|AVT1_YEAST	129	E:2e-31	RecName: Full=Vacuolar amino acid transporter 1;^Eukaryota; Fungi; Dikarya; Ascomycota; Saccharomycotina; Saccharomycetes; Saccharomycetales; Saccharomycetaceae; Saccharomyces	sp|P47082|AVT1_YEAST	129	E:1e-31	RecName: Full=Vacuolar amino acid transporter 1;^Eukaryota; Fungi; Dikarya; Ascomycota; Saccharomycotina; Saccharomycetes; Saccharomycetales; Saccharomycetaceae; Saccharomyces	PF01490.13	Aa_trans	Transmembrane amino acid transporter protein	COG0814	Amino acid permeases	.	c39914_g4|m.48844	1-1122[+]	.	ExpAA=137.74^PredHel=6^Topology=o130-152i173-195o219-236i241-263o278-300i313-335o	GO:0007034|vacuolar transport	GO:0015186|L-glutamine transmembrane transporter activity;GO:0015188|L-isoleucine transmembrane transporter activity;GO:0005302|L-tyrosine transmembrane transporter activity	GO:0000329|fungal-type vacuole membrane;GO:0016021|integral to membrane	K15015|SLC32A, VGAT; solute carrier family 32 (vesicular inhibitory amino acid transporter)	map05032|Morphine addiction;map04721|Synaptic vesicle cycle;map04723|Retrograde endocannabinoid signaling;map04727|GABAergic synapse;map05033|Nicotine addiction
c38648_g3	gi|568851573|ref|XM_006479401.1|	424	0	PREDICTED: Citrus sinensis cellulose synthase A catalytic subunit 4 [UDP-forming]-like (LOC102619893), transcript variant X2, mRNA	gi|902185953|gb|KNA10581.1|	2380	0	hypothetical protein SOVF_143010 isoform B [Spinacia oleracea]	sp|Q9AV71|CESA7_ORYSJ	789	E:0	RecName: Full=Cellulose synthase A catalytic subunit 7 [UDP-forming];^Eukaryota; Viridiplantae; Streptophyta; Embryophyta; Tracheophyta; Spermatophyta; Magnoliophyta; Liliopsida; Poales; Poaceae; BEP clade; Ehrhartoideae; Oryzeae; Oryza	sp|Q84JA6|CESA4_ARATH	804	E:0	RecName: Full=Cellulose synthase A catalytic subunit 4 [UDP-forming];^Eukaryota; Viridiplantae; Streptophyta; Embryophyta; Tracheophyta; Spermatophyta; Magnoliophyta; eudicotyledons; core eudicotyledons; rosids; malvids; Brassicales; Brassicaceae; Camelineae; Arabidopsis	PF03552.9	Cellulose_synt	Cellulose synthase	COG1215	Glycosyltransferases, probably involved in cell wall biogenesis	.	c38648_g3|m.48902	3-1664[+]	sigP:1^20^0.722^YES	ExpAA=36.42^PredHel=2^Topology=o235-252i259-278o	GO:0030244|cellulose biosynthetic process;GO:0042742|defense response to bacterium;GO:0050832|defense response to fungus;GO:0009834|secondary cell wall biogenesis	GO:0016760|cellulose synthase (UDP-forming) activity;GO:0046872|metal ion binding	GO:0016021|integral to membrane;GO:0005886|plasma membrane	K10999|CESA; cellulose synthase A [EC:2.4.1.12]	.
c49741_g7	gi|349703314|emb|FQ383277.1|	138	2e-64	Vitis vinifera clone SS0ABG25YC06	gi|870859968|gb|KMT11331.1|	990	3e-116	hypothetical protein BVRB_5g106640 [Beta vulgaris subsp. vulgaris]	sp|Q8LPK2|AB2B_ARATH	361	E:3e-108	RecName: Full=ABC transporter B family member 2;^Eukaryota; Viridiplantae; Streptophyta; Embryophyta; Tracheophyta; Spermatophyta; Magnoliophyta; eudicotyledons; core eudicotyledons; rosids; malvids; Brassicales; Brassicaceae; Camelineae; Arabidopsis`sp|Q8LPK2|AB2B_ARATH	sp|Q8LPK2|AB2B_ARATH	361	E:3e-114	RecName: Full=ABC transporter B family member 2;^Eukaryota; Viridiplantae; Streptophyta; Embryophyta; Tracheophyta; Spermatophyta; Magnoliophyta; eudicotyledons; core eudicotyledons; rosids; malvids; Brassicales; Brassicaceae; Camelineae; Arabidopsis`sp|Q8LPK2|AB2B_ARATH	PF00664.18	ABC_membrane	ABC transporter transmembrane region	COG1132	ABC-type multidrug transport system, ATPase and permease components	.	c49741_g7|m.48926	1-741[-]	.	ExpAA=83.72^PredHel=4^Topology=i13-30o34-56i110-132o147-169i	GO:0010541|acropetal auxin transport;GO:0010540|basipetal auxin transport	GO:0005524|ATP binding;GO:0042626|ATPase activity, coupled to transmembrane movement of substances;GO:0010329|auxin efflux transmembrane transporter activity	GO:0016021|integral to membrane;GO:0005886|plasma membrane	K05658|ABCB1; ATP-binding cassette, subfamily B (MDR/TAP), member 1 [EC:3.6.3.44]	map02010|ABC transporters;map05206|MicroRNAs in cancer;map04976|Bile secretion
c42649_g6	gi|307159063|gb|GQ921846.1|	384	0	Withania somnifera obtusifoliol-14-demethylase mRNA, complete cds	gi|902235782|gb|KNA24085.1|	2306	0	hypothetical protein SOVF_018390 [Spinacia oleracea]	sp|Q9SAA9|CP511_ARATH	818	E:0	RecName: Full=Sterol 14-demethylase;^Eukaryota; Viridiplantae; Streptophyta; Embryophyta; Tracheophyta; Spermatophyta; Magnoliophyta; eudicotyledons; core eudicotyledons; rosids; malvids; Brassicales; Brassicaceae; Camelineae; Arabidopsis	sp|Q9SAA9|CP511_ARATH	841	E:0	RecName: Full=Sterol 14-demethylase;^Eukaryota; Viridiplantae; Streptophyta; Embryophyta; Tracheophyta; Spermatophyta; Magnoliophyta; eudicotyledons; core eudicotyledons; rosids; malvids; Brassicales; Brassicaceae; Camelineae; Arabidopsis	PF00067.17	p450	Cytochrome P450	COG2124	Cytochrome P450	.	c42649_g6|m.49007	376-1848[+]	.	ExpAA=20.87^PredHel=1^Topology=i13-32o	GO:0016126|sterol biosynthetic process	GO:0009055|electron carrier activity;GO:0020037|heme binding;GO:0005506|iron ion binding;GO:0008168|methyltransferase activity;GO:0008398|sterol 14-demethylase activity	GO:0005783|endoplasmic reticulum;GO:0005794|Golgi apparatus;GO:0016021|integral to membrane;GO:0005886|plasma membrane	K05917|CYP51; sterol 14-demethylase [EC:1.14.13.70]	map00100|Steroid biosynthesis;map01100|Metabolic pathways;map01110|Biosynthesis of secondary metabolites;map01130|Biosynthesis of antibiotics
c48751_g1	gi|568852562|ref|XM_006479881.1|	91	2e-38	PREDICTED: Citrus sinensis beta-glucosidase 11-like (LOC102624507), mRNA	gi|731346327|ref|XP_010684396.1|	1273	3e-166	PREDICTED: beta-glucosidase 11-like [Beta vulgaris subsp. vulgaris]	sp|Q93ZI4|BGL10_ARATH	434	E:1e-143	RecName: Full=Beta-glucosidase 10;^Eukaryota; Viridiplantae; Streptophyta; Embryophyta; Tracheophyta; Spermatophyta; Magnoliophyta; eudicotyledons; core eudicotyledons; rosids; malvids; Brassicales; Brassicaceae; Camelineae; Arabidopsis`sp|Q93ZI4|BGL10_ARATH	sp|Q93ZI4|BGL10_ARATH	434	E:1e-146	RecName: Full=Beta-glucosidase 10;^Eukaryota; Viridiplantae; Streptophyta; Embryophyta; Tracheophyta; Spermatophyta; Magnoliophyta; eudicotyledons; core eudicotyledons; rosids; malvids; Brassicales; Brassicaceae; Camelineae; Arabidopsis	PF00232.13	Glyco_hydro_1	Glycosyl hydrolase family 1	COG2723	Beta-glucosidase/6-phospho-beta-glucosidase/beta-galactosidase	.	c48751_g1|m.20655	63-1352[+]	sigP:1^22^0.686^YES	.	GO:0005975|carbohydrate metabolic process	GO:0008422|beta-glucosidase activity;GO:0043169|cation binding	GO:0005773|vacuole	K01188|E3.2.1.21; beta-glucosidase [EC:3.2.1.21]	map01110|Biosynthesis of secondary metabolites;map01100|Metabolic pathways;map00940|Phenylpropanoid biosynthesis;map00460|Cyanoamino acid metabolism;map00500|Starch and sucrose metabolism
c47488_g12	gi|590564102|ref|XM_007009503.1|	942	0	Theobroma cacao Cleavage and polyadenylation specificity factor (CPSF) A subunit protein isoform 1 (TCM_042977) mRNA, complete cds	gi|902170339|gb|KNA07827.1|	4836	0	hypothetical protein SOVF_168270 [Spinacia oleracea]	sp|Q921M3|SF3B3_MOUSE	1139	E:0	RecName: Full=Splicing factor 3B subunit 3;^Eukaryota; Metazoa; Chordata; Craniata; Vertebrata; Euteleostomi; Mammalia; Eutheria; Euarchontoglires; Glires; Rodentia; Sciurognathi; Muroidea; Muridae; Murinae; Mus; Mus	sp|Q1LVE8|SF3B3_DANRE	1160	E:0	RecName: Full=Splicing factor 3B subunit 3;^Eukaryota; Metazoa; Chordata; Craniata; Vertebrata; Euteleostomi; Actinopterygii; Neopterygii; Teleostei; Ostariophysi; Cypriniformes; Cyprinidae; Danio	PF10433.4	MMS1_N	Mono-functional DNA-alkylating methyl methanesulfonate N-term	NOG247734	Collagen, type VI, alpha 2 protein	.	c47488_g12|m.20718	1354-4428[-]	.	ExpAA=21.35^PredHel=1^Topology=o1004-1023i	GO:0006397|mRNA processing;GO:0008380|RNA splicing	GO:0003676|nucleic acid binding	GO:0005681|spliceosomal complex	K12830|SF3B3, SAP130, RSE1; splicing factor 3B subunit 3	map03040|Spliceosome
c39558_g1	gi|568881082|ref|XM_006493359.1|	876	0	PREDICTED: Citrus sinensis dolichyl-diphosphooligosaccharide--protein glycosyltransferase subunit STT3B-like (LOC102610458), mRNA	gi|731351865|ref|XP_010687248.1|	3334	0	PREDICTED: dolichyl-diphosphooligosaccharide--protein glycosyltransferase subunit STT3B [Beta vulgaris subsp. vulgaris]	sp|Q54NM9|STT3_DICDI	881	E:0	RecName: Full=Dolichyl-diphosphooligosaccharide--protein glycosyltransferase subunit STT3;^Eukaryota; Amoebozoa; Mycetozoa; Dictyosteliida; Dictyostelium	sp|Q54NM9|STT3_DICDI	925	E:0	RecName: Full=Dolichyl-diphosphooligosaccharide--protein glycosyltransferase subunit STT3;^Eukaryota; Amoebozoa; Mycetozoa; Dictyosteliida; Dictyostelium	PF02516.9	STT3	Oligosaccharyl transferase STT3 subunit	COG1287	Uncharacterized membrane protein, required for N-linked glycosylation	.	c39558_g1|m.20832	796-3036[-]	.	ExpAA=266.67^PredHel=11^Topology=i50-72o115-137i144-166o176-198i205-227o242-264i271-293o303-325i338-360o392-414i421-443o	GO:0006487|protein N-linked glycosylation	GO:0004579|dolichyl-diphosphooligosaccharide-protein glycotransferase activity	GO:0016021|integral to membrane;GO:0008250|oligosaccharyltransferase complex	K07151|STT3; dolichyl-diphosphooligosaccharide--protein glycosyltransferase [EC:2.4.99.18]	map04141|Protein processing in endoplasmic reticulum;map00513|Various types of N-glycan biosynthesis;map01100|Metabolic pathways;map00510|N-Glycan biosynthesis
c46780_g1	gi|568848422|ref|XM_006477947.1|	425	0	PREDICTED: Citrus sinensis endoplasmic oxidoreductin-1-like (LOC102629390), transcript variant X2, mRNA	gi|731366015|ref|XP_010694837.1|	2026	0	PREDICTED: endoplasmic reticulum oxidoreductin-1-like [Beta vulgaris subsp. vulgaris]	sp|Q9C7S7|ERO1_ARATH	660	E:0	RecName: Full=Endoplasmic oxidoreductin-1;^Eukaryota; Viridiplantae; Streptophyta; Embryophyta; Tracheophyta; Spermatophyta; Magnoliophyta; eudicotyledons; core eudicotyledons; rosids; malvids; Brassicales; Brassicaceae; Camelineae; Arabidopsis	sp|Q9C7S7|ERO1_ARATH	661	E:0	RecName: Full=Endoplasmic oxidoreductin-1;^Eukaryota; Viridiplantae; Streptophyta; Embryophyta; Tracheophyta; Spermatophyta; Magnoliophyta; eudicotyledons; core eudicotyledons; rosids; malvids; Brassicales; Brassicaceae; Camelineae; Arabidopsis	PF04137.10	ERO1	Endoplasmic Reticulum Oxidoreductin 1 (ERO1)	COG5061	Oxidoreductin, endoplasmic reticulum membrane-associated protein involved in disulfide bond formation	.	c46780_g1|m.49383	282-1679[-]	.	ExpAA=21.87^PredHel=1^Topology=i21-43o	GO:0022900|electron transport chain	GO:0050660|flavin adenine dinucleotide binding;GO:0016671|oxidoreductase activity, acting on a sulfur group of donors, disulfide as acceptor	GO:0005783|endoplasmic reticulum;GO:0005789|endoplasmic reticulum membrane	K10976|ERO1LB; ERO1-like protein beta [EC:1.8.4.-]	map04141|Protein processing in endoplasmic reticulum
c41281_g1	gi|595973213|ref|XM_007217632.1|	690	0	Prunus persica hypothetical protein (PRUPE_ppa000458mg) mRNA, complete cds	gi|731315597|ref|XP_010692179.1|	4739	0	PREDICTED: alpha-mannosidase 2 [Beta vulgaris subsp. vulgaris]	sp|P27046|MA2A1_MOUSE	738	E:0	RecName: Full=Alpha-mannosidase 2;^Eukaryota; Metazoa; Chordata; Craniata; Vertebrata; Euteleostomi; Mammalia; Eutheria; Euarchontoglires; Glires; Rodentia; Sciurognathi; Muroidea; Muridae; Murinae; Mus; Mus	sp|P27046|MA2A1_MOUSE	762	E:0	RecName: Full=Alpha-mannosidase 2;^Eukaryota; Metazoa; Chordata; Craniata; Vertebrata; Euteleostomi; Mammalia; Eutheria; Euarchontoglires; Glires; Rodentia; Sciurognathi; Muroidea; Muridae; Murinae; Mus; Mus	PF01074.17	Glyco_hydro_38	Glycosyl hydrolases family 38 N-terminal domain	COG0383	Alpha-mannosidase	.	c41281_g1|m.49413	141-3635[+]	.	ExpAA=22.75^PredHel=1^Topology=i46-68o	GO:0001701|in utero embryonic development;GO:0001889|liver development;GO:0048286|lung alveolus development;GO:0006013|mannose metabolic process;GO:0007005|mitochondrion organization;GO:0006491|N-glycan processing;GO:0007585|respiratory gaseous exchange;GO:0007033|vacuole organization	GO:0030246|carbohydrate binding;GO:0016799|hydrolase activity, hydrolyzing N-glycosyl compounds;GO:0015923|mannosidase activity;GO:0004572|mannosyl-oligosaccharide 1,3-1,6-alpha-mannosidase activity;GO:0046872|metal ion binding;GO:0008270|zinc ion binding	GO:0000139|Golgi membrane;GO:0016021|integral to membrane	K01231|MAN2; alpha-mannosidase II [EC:3.2.1.114]	map00513|Various types of N-glycan biosynthesis;map01100|Metabolic pathways;map00510|N-Glycan biosynthesis
c46265_g3	gi|571482919|ref|XM_006589015.1|	280	2e-143	PREDICTED: Glycine max ABC transporter B family member 21-like (LOC100777909), transcript variant X3, mRNA	gi|731354080|ref|XP_010688391.1|	2061	0	PREDICTED: ABC transporter B family member 11-like [Beta vulgaris subsp. vulgaris]	sp|Q9M1Q9|AB21B_ARATH	738	E:0	RecName: Full=ABC transporter B family member 21;^Eukaryota; Viridiplantae; Streptophyta; Embryophyta; Tracheophyta; Spermatophyta; Magnoliophyta; eudicotyledons; core eudicotyledons; rosids; malvids; Brassicales; Brassicaceae; Camelineae; Arabidopsis`sp|Q9M1Q9|AB21B_ARATH	sp|Q9M1Q9|AB21B_ARATH	781	E:0	RecName: Full=ABC transporter B family member 21;^Eukaryota; Viridiplantae; Streptophyta; Embryophyta; Tracheophyta; Spermatophyta; Magnoliophyta; eudicotyledons; core eudicotyledons; rosids; malvids; Brassicales; Brassicaceae; Camelineae; Arabidopsis`sp|Q9M1Q9|AB21B_ARATH	PF00664.18	ABC_membrane	ABC transporter transmembrane region	COG1132	ABC-type multidrug transport system, ATPase and permease components	.	c46265_g3|m.49666	615-2306[+]	.	ExpAA=119.38^PredHel=5^Topology=i53-75o104-126i187-209o282-304i311-333o	GO:0006200|ATP catabolic process	GO:0005524|ATP binding;GO:0042626|ATPase activity, coupled to transmembrane movement of substances	GO:0016021|integral to membrane	K05658|ABCB1; ATP-binding cassette, subfamily B (MDR/TAP), member 1 [EC:3.6.3.44]	map02010|ABC transporters;map05206|MicroRNAs in cancer;map04976|Bile secretion
c47516_g5	gi|515416733|gb|JX648337.1|	67	6e-25	Silene vulgaris clone BAC 109K4 cytochrome c oxidase copper chaperone (Cox17), metallothionein 3 (MT3a), metallothionein 3 (MT3b), f-box family protein (F-box/RNI), N-ethylmaleimide sensitive fusion protein (NSF), ferredoxin--nitrite reductase (NIR1), DUF827, and ubiquitin-conjugating enzyme (UBC25) genes, complete cds	gi|870848457|gb|KMT00746.1|	1100	2e-136	hypothetical protein BVRB_9g220310 isoform A [Beta vulgaris subsp. vulgaris]	sp|Q67ZE1|HSDD2_ARATH	323	E:1e-97	RecName: Full=3beta-hydroxysteroid-dehydrogenase/decarboxylase isoform 2;^Eukaryota; Viridiplantae; Streptophyta; Embryophyta; Tracheophyta; Spermatophyta; Magnoliophyta; eudicotyledons; core eudicotyledons; rosids; malvids; Brassicales; Brassicaceae; Camelineae; Arabidopsis`sp|Q67ZE1|HSDD2_ARATH	sp|Q67ZE1|HSDD2_ARATH	310	E:3e-100	RecName: Full=3beta-hydroxysteroid-dehydrogenase/decarboxylase isoform 2;^Eukaryota; Viridiplantae; Streptophyta; Embryophyta; Tracheophyta; Spermatophyta; Magnoliophyta; eudicotyledons; core eudicotyledons; rosids; malvids; Brassicales; Brassicaceae; Camelineae; Arabidopsis	PF02453.12	Reticulon	Reticulon	COG0451	Nucleoside-diphosphate-sugar epimerases	.	c47516_g5|m.21111	1212-2015[+]	.	ExpAA=63.34^PredHel=3^Topology=i105-122o126-148i200-222o	GO:0016126|sterol biosynthetic process	GO:0003854|3-beta-hydroxy-delta5-steroid dehydrogenase activity;GO:0000166|nucleotide binding;GO:0047012|sterol-4-alpha-carboxylate 3-dehydrogenase (decarboxylating) activity	GO:0005789|endoplasmic reticulum membrane;GO:0016021|integral to membrane;GO:0016020|membrane	K07748|E1.1.1.170, NSDHL, ERG26; sterol-4alpha-carboxylate 3-dehydrogenase (decarboxylating) [EC:1.1.1.170]	map00100|Steroid biosynthesis;map01100|Metabolic pathways;map01130|Biosynthesis of antibiotics
c41525_g1	gi|590642684|ref|XM_007030524.1|	218	8e-109	Theobroma cacao Autoinhibited calcium ATPase (TCM_026361) mRNA, complete cds	gi|870862372|gb|KMT13577.1|	3705	0	hypothetical protein BVRB_4g081790 [Beta vulgaris subsp. vulgaris]	sp|Q9LY77|ACA12_ARATH	1184	E:0	RecName: Full=Calcium-transporting ATPase 12, plasma membrane-type;^Eukaryota; Viridiplantae; Streptophyta; Embryophyta; Tracheophyta; Spermatophyta; Magnoliophyta; eudicotyledons; core eudicotyledons; rosids; malvids; Brassicales; Brassicaceae; Camelineae; Arabidopsis	sp|Q9LY77|ACA12_ARATH	1224	E:0	RecName: Full=Calcium-transporting ATPase 12, plasma membrane-type;^Eukaryota; Viridiplantae; Streptophyta; Embryophyta; Tracheophyta; Spermatophyta; Magnoliophyta; eudicotyledons; core eudicotyledons; rosids; malvids; Brassicales; Brassicaceae; Camelineae; Arabidopsis	PF00690.21	Cation_ATPase_N	Cation transporter/ATPase, N-terminus	COG0474	Cation transport ATPase	.	c41525_g1|m.49837	61-3102[+]	.	ExpAA=175.63^PredHel=8^Topology=i150-172o187-206i341-363o392-414i796-818o823-845i932-954o969-991i	GO:0006754|ATP biosynthetic process	GO:0005524|ATP binding;GO:0005388|calcium-transporting ATPase activity;GO:0046872|metal ion binding	GO:0016021|integral to membrane	K01537|E3.6.3.8; Ca2+-transporting ATPase [EC:3.6.3.8]	map04742|Taste transduction;map00230|Purine metabolism
c39115_g1	gi|242053228|ref|XM_002455715.1|	50	1e-15	Sorghum bicolor hypothetical protein, mRNA	gi|731337449|ref|XP_010679795.1|	716	2e-85	PREDICTED: peroxidase 72-like [Beta vulgaris subsp. vulgaris]	sp|Q9FJZ9|PER72_ARATH	249	E:6e-75	RecName: Full=Peroxidase 72;^Eukaryota; Viridiplantae; Streptophyta; Embryophyta; Tracheophyta; Spermatophyta; Magnoliophyta; eudicotyledons; core eudicotyledons; rosids; malvids; Brassicales; Brassicaceae; Camelineae; Arabidopsis`sp|Q9FJZ9|PER72_ARATH	sp|Q9FJZ9|PER72_ARATH	284	E:6e-94	RecName: Full=Peroxidase 72;^Eukaryota; Viridiplantae; Streptophyta; Embryophyta; Tracheophyta; Spermatophyta; Magnoliophyta; eudicotyledons; core eudicotyledons; rosids; malvids; Brassicales; Brassicaceae; Camelineae; Arabidopsis	PF00141.18	peroxidase	Peroxidase	NOG260566	Has a glutathione-disulfide oxidoreductase activity in the presence of NADPH and glutathione reductase. Reduces low molecular weight disulfides and proteins (By similarity)	.	c39115_g1|m.50073	67-654[+]	sigP:1^22^0.909^YES	.	GO:0042744|hydrogen peroxide catabolic process	GO:0020037|heme binding;GO:0046872|metal ion binding;GO:0004601|peroxidase activity	GO:0005576|extracellular region	K00430|E1.11.1.7; peroxidase [EC:1.11.1.7]	map01100|Metabolic pathways;map00940|Phenylpropanoid biosynthesis;map01110|Biosynthesis of secondary metabolites
c37338_g1	gi|255571122|ref|XM_002526466.1|	111	1e-49	Ricinus communis sterol desaturase, putative, mRNA	gi|902178095|gb|KNA09075.1|	2417	0	hypothetical protein SOVF_156920 [Spinacia oleracea]	sp|F4HVY0|CER1_ARATH	738	E:0	RecName: Full=Protein ECERIFERUM 1;^Eukaryota; Viridiplantae; Streptophyta; Embryophyta; Tracheophyta; Spermatophyta; Magnoliophyta; eudicotyledons; core eudicotyledons; rosids; malvids; Brassicales; Brassicaceae; Camelineae; Arabidopsis	sp|F4HVY0|CER1_ARATH	744	E:0	RecName: Full=Protein ECERIFERUM 1;^Eukaryota; Viridiplantae; Streptophyta; Embryophyta; Tracheophyta; Spermatophyta; Magnoliophyta; eudicotyledons; core eudicotyledons; rosids; malvids; Brassicales; Brassicaceae; Camelineae; Arabidopsis	PF04116.8	FA_hydroxylase	Fatty acid hydroxylase superfamily	NOG247082	Neurogenic differentiation 4 protein	.	c37338_g1|m.21744	48-1829[+]	.	ExpAA=84.60^PredHel=3^Topology=i72-89o99-118i157-179o	GO:0006633|fatty acid biosynthetic process	GO:0005506|iron ion binding;GO:0016491|oxidoreductase activity	GO:0005789|endoplasmic reticulum membrane;GO:0016021|integral to membrane	K15404|K15404, CER1; aldehyde decarbonylase [EC:4.1.99.5]	map01110|Biosynthesis of secondary metabolites;map00073|Cutin, suberine and wax biosynthesis
c48414_g2	gi|192335483|gb|EU829096.1|	148	5e-70	Linum usitatissimum clone LU0017H04 mRNA sequence	gi|731362553|ref|XP_010692949.1|	2480	0	PREDICTED: 3-ketoacyl-CoA synthase 10 [Beta vulgaris subsp. vulgaris]	sp|Q570B4|KCS10_ARATH	898	E:0	RecName: Full=3-ketoacyl-CoA synthase 10;^Eukaryota; Viridiplantae; Streptophyta; Embryophyta; Tracheophyta; Spermatophyta; Magnoliophyta; eudicotyledons; core eudicotyledons; rosids; malvids; Brassicales; Brassicaceae; Camelineae; Arabidopsis	sp|Q570B4|KCS10_ARATH	898	E:0	RecName: Full=3-ketoacyl-CoA synthase 10;^Eukaryota; Viridiplantae; Streptophyta; Embryophyta; Tracheophyta; Spermatophyta; Magnoliophyta; eudicotyledons; core eudicotyledons; rosids; malvids; Brassicales; Brassicaceae; Camelineae; Arabidopsis	PF08392.7	FAE1_CUT1_RppA	FAE1/Type III polyketide synthase-like protein	COG3424	Predicted naringenin-chalcone synthase	.	c48414_g2|m.22158	166-1809[+]	.	ExpAA=68.04^PredHel=3^Topology=i64-86o101-123i252-274o	GO:0006633|fatty acid biosynthetic process;GO:0009409|response to cold;GO:0080167|response to karrikin;GO:0009416|response to light stimulus	GO:0016747|transferase activity, transferring acyl groups other than amino-acyl groups	GO:0005783|endoplasmic reticulum;GO:0016021|integral to membrane;GO:0016020|membrane	K15397|KCS; 3-ketoacyl-CoA synthase [EC:2.3.1.199]	map00062|Fatty acid elongation;map01110|Biosynthesis of secondary metabolites
c31858_g1	gi|571484970|ref|XM_006589644.1|	200	5e-99	PREDICTED: Glycine max probable pectate lyase 12-like (LOC100789303), mRNA	gi|902213823|gb|KNA17345.1|	1552	0	hypothetical protein SOVF_080790 [Spinacia oleracea]	sp|Q9SCP2|PLY12_ARATH	538	E:0	RecName: Full=Probable pectate lyase 12;^Eukaryota; Viridiplantae; Streptophyta; Embryophyta; Tracheophyta; Spermatophyta; Magnoliophyta; eudicotyledons; core eudicotyledons; rosids; malvids; Brassicales; Brassicaceae; Camelineae; Arabidopsis	sp|Q9SCP2|PLY12_ARATH	577	E:0	RecName: Full=Probable pectate lyase 12;^Eukaryota; Viridiplantae; Streptophyta; Embryophyta; Tracheophyta; Spermatophyta; Magnoliophyta; eudicotyledons; core eudicotyledons; rosids; malvids; Brassicales; Brassicaceae; Camelineae; Arabidopsis	PF00544.14	Pec_lyase_C	Pectate lyase	COG3866	Pectate lyase	.	c31858_g1|m.22197	2-1651[+]	.	ExpAA=25.92^PredHel=1^Topology=o520-542i	GO:0045490|pectin catabolic process	GO:0046872|metal ion binding;GO:0030570|pectate lyase activity	GO:0031225|anchored to membrane	K01728|pel; pectate lyase [EC:4.2.2.2]	map00040|Pentose and glucuronate interconversions
c38289_g1	gi|116109352|gb|DQ987623.1|	453	0	Medicago sativa histidine kinase 1 (HK1) mRNA, complete cds	gi|731343136|ref|XP_010682742.1|	3917	0	PREDICTED: histidine kinase 3 [Beta vulgaris subsp. vulgaris]	sp|Q9C5U1|AHK3_ARATH	1250	E:0	RecName: Full=Histidine kinase 3;^Eukaryota; Viridiplantae; Streptophyta; Embryophyta; Tracheophyta; Spermatophyta; Magnoliophyta; eudicotyledons; core eudicotyledons; rosids; malvids; Brassicales; Brassicaceae; Camelineae; Arabidopsis	sp|Q9C5U1|AHK3_ARATH	1273	E:0	RecName: Full=Histidine kinase 3;^Eukaryota; Viridiplantae; Streptophyta; Embryophyta; Tracheophyta; Spermatophyta; Magnoliophyta; eudicotyledons; core eudicotyledons; rosids; malvids; Brassicales; Brassicaceae; Camelineae; Arabidopsis	PF03924.8	CHASE	CHASE domain	COG0784	FOG: CheY-like receiver	.	c38289_g1|m.50673	1119-4142[-]	.	ExpAA=50.93^PredHel=2^Topology=o59-81i360-382o	GO:0071215|cellular response to abscisic acid stimulus;GO:0070417|cellular response to cold;GO:0016036|cellular response to phosphate starvation;GO:0071329|cellular response to sucrose stimulus;GO:0042742|defense response to bacterium;GO:0035556|intracellular signal transduction;GO:0010150|leaf senescence;GO:0034757|negative regulation of iron ion transport;GO:0010087|phloem or xylem histogenesis…	GO:0005524|ATP binding;GO:0009884|cytokinin receptor activity;GO:0005034|osmosensor activity;GO:0000156|phosphorelay response regulator activity;GO:0000155|phosphorelay sensor kinase activity;GO:0004673|protein histidine kinase activity	GO:0016021|integral to membrane;GO:0005622|intracellular;GO:0005886|plasma membrane	K14489|AHK2_3_4; arabidopsis histidine kinase 2/3/4 (cytokinin receptor) [EC:2.7.13.3]	map04075|Plant hormone signal transduction
c37253_g1	gi|567906714|ref|XM_006445608.1|	478	0	Citrus clementina hypothetical protein (CICLE_v10014537mg) mRNA, complete cds	gi|731365164|ref|XP_010694376.1|	2842	0	PREDICTED: lysosomal beta glucosidase [Beta vulgaris subsp. vulgaris]	sp|Q23892|GLUA_DICDI	270	E:1e-76	RecName: Full=Lysosomal beta glucosidase;^Eukaryota; Amoebozoa; Mycetozoa; Dictyosteliida; Dictyostelium	sp|Q23892|GLUA_DICDI	270	E:1e-77	RecName: Full=Lysosomal beta glucosidase;^Eukaryota; Amoebozoa; Mycetozoa; Dictyosteliida; Dictyostelium	PF00933.16	Glyco_hydro_3	Glycosyl hydrolase family 3 N terminal domain	COG1472	Beta-glucosidase-related glycosidases	.	c37253_g1|m.50747	219-2207[+]	sigP:1^25^0.853^YES	.	GO:0005975|carbohydrate metabolic process	GO:0008422|beta-glucosidase activity	GO:0005615|extracellular space;GO:0005764|lysosome	K05349|bglX; beta-glucosidase [EC:3.2.1.21]	map01110|Biosynthesis of secondary metabolites;map01100|Metabolic pathways;map00940|Phenylpropanoid biosynthesis;map00460|Cyanoamino acid metabolism;map00500|Starch and sucrose metabolism
c45066_g4	gi|590656278|ref|XM_007034163.1|	229	4e-115	Theobroma cacao UDP-D-glucuronate 4-epimerase 6 (TCM_020234) mRNA, complete cds	gi|225433491|ref|XP_002265088.1|	2003	0	PREDICTED: UDP-glucuronate 4-epimerase 6 [Vitis vinifera]	sp|Q9LIS3|GAE6_ARATH	711	E:0	RecName: Full=UDP-glucuronate 4-epimerase 6;^Eukaryota; Viridiplantae; Streptophyta; Embryophyta; Tracheophyta; Spermatophyta; Magnoliophyta; eudicotyledons; core eudicotyledons; rosids; malvids; Brassicales; Brassicaceae; Camelineae; Arabidopsis	sp|Q9LIS3|GAE6_ARATH	710	E:0	RecName: Full=UDP-glucuronate 4-epimerase 6;^Eukaryota; Viridiplantae; Streptophyta; Embryophyta; Tracheophyta; Spermatophyta; Magnoliophyta; eudicotyledons; core eudicotyledons; rosids; malvids; Brassicales; Brassicaceae; Camelineae; Arabidopsis	PF01370.16	Epimerase	NAD dependent epimerase/dehydratase family	COG0451	Nucleoside-diphosphate-sugar epimerases	.	c45066_g4|m.50868	189-1535[+]	.	ExpAA=32.30^PredHel=1^Topology=i35-57o	GO:0005975|carbohydrate metabolic process;GO:0044237|cellular metabolic process	GO:0050662|coenzyme binding;GO:0000166|nucleotide binding;GO:0050378|UDP-glucuronate 4-epimerase activity	GO:0005768|endosome;GO:0005794|Golgi apparatus;GO:0032580|Golgi cisterna membrane;GO:0016021|integral to membrane;GO:0005802|trans-Golgi network	K08679|E5.1.3.6; UDP-glucuronate 4-epimerase [EC:5.1.3.6]	map01100|Metabolic pathways;map00500|Starch and sucrose metabolism;map00520|Amino sugar and nucleotide sugar metabolism
c45775_g2	gi|568868189|ref|XM_006487334.1|	182	5e-89	PREDICTED: Citrus sinensis putative ER lumen protein retaining receptor C28H8.4-like (LOC102614764), mRNA	gi|731357895|ref|XP_010690453.1|	1064	1e-137	PREDICTED: putative ER lumen protein-retaining receptor C28H8.4 [Beta vulgaris subsp. vulgaris]	sp|P48583|ERD2_CAEEL	106	E:2e-24	RecName: Full=ER lumen protein retaining receptor;^Eukaryota; Metazoa; Ecdysozoa; Nematoda; Chromadorea; Rhabditida; Rhabditoidea; Rhabditidae; Peloderinae; Caenorhabditis	sp|P48583|ERD2_CAEEL	106	E:1e-26	RecName: Full=ER lumen protein retaining receptor;^Eukaryota; Metazoa; Ecdysozoa; Nematoda; Chromadorea; Rhabditida; Rhabditoidea; Rhabditidae; Peloderinae; Caenorhabditis	PF00810.13	ER_lumen_recept	ER lumen protein retaining receptor	COG5196	ER lumen protein retaining receptor	.	c45775_g2|m.22633	1181-1837[-]	.	ExpAA=109.82^PredHel=6^Topology=i24-43o48-65i102-121o136-153i160-182o192-214i	GO:0009792|embryo development ending in birth or egg hatching;GO:0006621|protein retention in ER lumen;GO:0015031|protein transport;GO:0016192|vesicle-mediated transport	GO:0046923|ER retention sequence binding	GO:0005789|endoplasmic reticulum membrane;GO:0016021|integral to membrane	K10949|KDELR; ER lumen protein retaining receptor	map05110|Vibrio cholerae infection
c34102_g1	gi|573932221|ref|XM_006651155.1|	33	2e-06	PREDICTED: Oryza brachyantha UDP-glucuronate 4-epimerase 2-like (LOC102720866), mRNA	gi|902222714|gb|KNA19237.1|	922	2e-118	hypothetical protein SOVF_063400 [Spinacia oleracea]	sp|Q9LPC1|GAE2_ARATH	348	E:1e-115	RecName: Full=UDP-glucuronate 4-epimerase 2;^Eukaryota; Viridiplantae; Streptophyta; Embryophyta; Tracheophyta; Spermatophyta; Magnoliophyta; eudicotyledons; core eudicotyledons; rosids; malvids; Brassicales; Brassicaceae; Camelineae; Arabidopsis	sp|Q9LPC1|GAE2_ARATH	394	E:9e-135	RecName: Full=UDP-glucuronate 4-epimerase 2;^Eukaryota; Viridiplantae; Streptophyta; Embryophyta; Tracheophyta; Spermatophyta; Magnoliophyta; eudicotyledons; core eudicotyledons; rosids; malvids; Brassicales; Brassicaceae; Camelineae; Arabidopsis	PF04321.12	RmlD_sub_bind	RmlD substrate binding domain	COG0451	Nucleoside-diphosphate-sugar epimerases	.	c34102_g1|m.22719	236-997[+]	.	ExpAA=43.70^PredHel=2^Topology=o32-54i99-121o	GO:0005975|carbohydrate metabolic process;GO:0044237|cellular metabolic process	GO:0050662|coenzyme binding;GO:0000166|nucleotide binding;GO:0050378|UDP-glucuronate 4-epimerase activity	GO:0032580|Golgi cisterna membrane;GO:0016021|integral to membrane	K08679|E5.1.3.6; UDP-glucuronate 4-epimerase [EC:5.1.3.6]	map01100|Metabolic pathways;map00500|Starch and sucrose metabolism;map00520|Amino sugar and nucleotide sugar metabolism
c42468_g1	gi|595998370|ref|XM_007217879.1|	328	5e-170	Prunus persica hypothetical protein (PRUPE_ppa005007mg) mRNA, complete cds	gi|731360789|ref|XP_010692008.1|	1467	0	PREDICTED: uncharacterized protein LOC104905241 [Beta vulgaris subsp. vulgaris]	sp|Q56YP2|PI5K1_ARATH	107	E:1e-22	RecName: Full=Phosphatidylinositol 4-phosphate 5-kinase 1;^Eukaryota; Viridiplantae; Streptophyta; Embryophyta; Tracheophyta; Spermatophyta; Magnoliophyta; eudicotyledons; core eudicotyledons; rosids; malvids; Brassicales; Brassicaceae; Camelineae; Arabidopsis`sp|Q56YP2|PI5K1_ARATH	sp|Q56YP2|PI5K1_ARATH	123	E:2e-28	RecName: Full=Phosphatidylinositol 4-phosphate 5-kinase 1;^Eukaryota; Viridiplantae; Streptophyta; Embryophyta; Tracheophyta; Spermatophyta; Magnoliophyta; eudicotyledons; core eudicotyledons; rosids; malvids; Brassicales; Brassicaceae; Camelineae; Arabidopsis`sp|Q56YP2|PI5K1_ARATH	PF02493.15	MORN	MORN repeat	COG4642	Uncharacterized protein conserved in bacteria	.	c42468_g1|m.51259	677-2218[-]	.	ExpAA=37.32^PredHel=2^Topology=i143-162o167-189i	GO:0006950|response to stress	GO:0016308|1-phosphatidylinositol-4-phosphate 5-kinase activity;GO:0051015|actin filament binding;GO:0003785|actin monomer binding;GO:0005524|ATP binding	GO:0005886|plasma membrane	K00889|PIP5K; 1-phosphatidylinositol-4-phosphate 5-kinase [EC:2.7.1.68]	map00562|Inositol phosphate metabolism;map04144|Endocytosis;map04070|Phosphatidylinositol signaling system;map05231|Choline metabolism in cancer;map01100|Metabolic pathways;map04666|Fc gamma R-mediated phagocytosis;map04810|Regulation of actin cytoskeleton
c46953_g8	gi|567899973|ref|XM_006442412.1|	130	3e-60	Citrus clementina hypothetical protein (CICLE_v10022599mg) mRNA, complete cds	gi|902177682|gb|KNA08990.1|	1721	0	hypothetical protein SOVF_156700 [Spinacia oleracea]	sp|Q9H553|ALG2_HUMAN	366	E:9e-120	RecName: Full=Alpha-1,3/1,6-mannosyltransferase ALG2;^Eukaryota; Metazoa; Chordata; Craniata; Vertebrata; Euteleostomi; Mammalia; Eutheria; Euarchontoglires; Primates; Haplorrhini; Catarrhini; Hominidae; Homo	sp|Q9H553|ALG2_HUMAN	370	E:6e-123	RecName: Full=Alpha-1,3/1,6-mannosyltransferase ALG2;^Eukaryota; Metazoa; Chordata; Craniata; Vertebrata; Euteleostomi; Mammalia; Eutheria; Euarchontoglires; Primates; Haplorrhini; Catarrhini; Hominidae; Homo	PF13439.1	Glyco_transf_4	Glycosyltransferase Family 4	COG0438	Glycosyltransferase	.	c46953_g8|m.51363	3-1334[+]	.	ExpAA=21.36^PredHel=1^Topology=i123-142o	GO:0006488|dolichol-linked oligosaccharide biosynthetic process;GO:0043687|post-translational protein modification;GO:0033577|protein glycosylation in endoplasmic reticulum;GO:0018279|protein N-linked glycosylation via asparagine;GO:0051592|response to calcium ion	GO:0000033|alpha-1,3-mannosyltransferase activity;GO:0048306|calcium-dependent protein binding;GO:0004378|GDP-Man:Man1GlcNAc2-PP-Dol alpha-1,3-mannosyltransferase activity;GO:0043495|protein anchor	GO:0005789|endoplasmic reticulum membrane;GO:0016021|integral to membrane;GO:0005634|nucleus;GO:0048471|perinuclear region of cytoplasm	K03843|ALG2; alpha-1,3/alpha-1,6-mannosyltransferase [EC:2.4.1.132 2.4.1.257]	map00513|Various types of N-glycan biosynthesis;map01100|Metabolic pathways;map00510|N-Glycan biosynthesis
c48168_g1	gi|166065336|gb|EU254477.1|	59	3e-20	Fagopyrum esculentum subsp. ancestrale chloroplast, complete genome	gi|902218798|gb|KNA18142.1|	2019	0	hypothetical protein SOVF_073580 isoform A [Spinacia oleracea]	sp|Q29RV1|PDIA4_BOVIN	55.1	E:5e-06	RecName: Full=Protein disulfide-isomerase A4;^Eukaryota; Metazoa; Chordata; Craniata; Vertebrata; Euteleostomi; Mammalia; Eutheria; Laurasiatheria; Cetartiodactyla; Ruminantia; Pecora; Bovidae; Bovinae; Bos	sp|Q29RV1|PDIA4_BOVIN	55.8	E:1e-06	RecName: Full=Protein disulfide-isomerase A4;^Eukaryota; Metazoa; Chordata; Craniata; Vertebrata; Euteleostomi; Mammalia; Eutheria; Laurasiatheria; Cetartiodactyla; Ruminantia; Pecora; Bovidae; Bovinae; Bos	PF00085.15	Thioredoxin	Thioredoxin	COG0526	Thiol-disulfide isomerase and thioredoxins	.	c48168_g1|m.23023	202-2712[+]	.	ExpAA=22.39^PredHel=1^Topology=i12-34o	GO:0045454|cell redox homeostasis;GO:0006662|glycerol ether metabolic process;GO:0006457|protein folding	GO:0009055|electron carrier activity;GO:0003756|protein disulfide isomerase activity;GO:0015035|protein disulfide oxidoreductase activity	GO:0005788|endoplasmic reticulum lumen;GO:0042470|melanosome	K09582|PDIA4, ERP72; protein disulfide-isomerase A4 [EC:5.3.4.1]	map04141|Protein processing in endoplasmic reticulum;map05110|Vibrio cholerae infection;map04918|Thyroid hormone synthesis
c10521_g1	gi|566150971|ref|XM_002299784.2|	309	1e-159	Populus trichocarpa Cytochrome P450 86A1 family protein (POPTR_0001s25680g) mRNA, complete cds	gi|902205219|gb|KNA15120.1|	2393	0	hypothetical protein SOVF_101120 [Spinacia oleracea]	sp|P48422|C86A1_ARATH	813	E:0	RecName: Full=Cytochrome P450 86A1;^Eukaryota; Viridiplantae; Streptophyta; Embryophyta; Tracheophyta; Spermatophyta; Magnoliophyta; eudicotyledons; core eudicotyledons; rosids; malvids; Brassicales; Brassicaceae; Camelineae; Arabidopsis	sp|P48422|C86A1_ARATH	814	E:0	RecName: Full=Cytochrome P450 86A1;^Eukaryota; Viridiplantae; Streptophyta; Embryophyta; Tracheophyta; Spermatophyta; Magnoliophyta; eudicotyledons; core eudicotyledons; rosids; malvids; Brassicales; Brassicaceae; Camelineae; Arabidopsis	PF00067.17	p450	Cytochrome P450	COG2124	Cytochrome P450	.	c10521_g1|m.23034	315-1895[+]	.	ExpAA=17.21^PredHel=1^Topology=i7-24o	GO:0006631|fatty acid metabolic process;GO:0010345|suberin biosynthetic process	GO:0018685|alkane 1-monooxygenase activity;GO:0009055|electron carrier activity;GO:0020037|heme binding;GO:0005506|iron ion binding	GO:0016021|integral to membrane;GO:0005773|vacuole	K15401|CYP86A1; fatty acid omega-hydroxylase [EC:1.14.-.-]	map00073|Cutin, suberine and wax biosynthesis
c43966_g3	gi|147796331|emb|AM472754.2|	102	4e-44	Vitis vinifera contig VV78X118116.13, whole genome shotgun sequence	gi|902179376|gb|KNA09343.1|	2094	0	hypothetical protein SOVF_154530 [Spinacia oleracea]	sp|Q9M0M2|AB9B_ARATH	694	E:0	RecName: Full=ABC transporter B family member 9;^Eukaryota; Viridiplantae; Streptophyta; Embryophyta; Tracheophyta; Spermatophyta; Magnoliophyta; eudicotyledons; core eudicotyledons; rosids; malvids; Brassicales; Brassicaceae; Camelineae; Arabidopsis`sp|Q9M0M2|AB9B_ARATH	sp|Q9M0M2|AB9B_ARATH	416	E:8e-134	RecName: Full=ABC transporter B family member 9;^Eukaryota; Viridiplantae; Streptophyta; Embryophyta; Tracheophyta; Spermatophyta; Magnoliophyta; eudicotyledons; core eudicotyledons; rosids; malvids; Brassicales; Brassicaceae; Camelineae; Arabidopsis`sp|Q9M0M2|AB9B_ARATH	PF00664.18	ABC_membrane	ABC transporter transmembrane region	COG1132	ABC-type multidrug transport system, ATPase and permease components	.	c43966_g3|m.23355	4321-5280[-]	.	ExpAA=109.83^PredHel=5^Topology=i43-65o93-115i166-185o189-211i268-290o	GO:0006200|ATP catabolic process	GO:0005524|ATP binding;GO:0042626|ATPase activity, coupled to transmembrane movement of substances	GO:0016021|integral to membrane	K05658|ABCB1; ATP-binding cassette, subfamily B (MDR/TAP), member 1 [EC:3.6.3.44]	map02010|ABC transporters;map05206|MicroRNAs in cancer;map04976|Bile secretion
c43966_g3	gi|147796331|emb|AM472754.2|	102	4e-44	Vitis vinifera contig VV78X118116.13, whole genome shotgun sequence	gi|902179376|gb|KNA09343.1|	2094	0	hypothetical protein SOVF_154530 [Spinacia oleracea]	sp|Q9M0M2|AB9B_ARATH	694	E:0	RecName: Full=ABC transporter B family member 9;^Eukaryota; Viridiplantae; Streptophyta; Embryophyta; Tracheophyta; Spermatophyta; Magnoliophyta; eudicotyledons; core eudicotyledons; rosids; malvids; Brassicales; Brassicaceae; Camelineae; Arabidopsis`sp|Q9M0M2|AB9B_ARATH	sp|Q9M0M2|AB9B_ARATH	613	E:0	RecName: Full=ABC transporter B family member 9;^Eukaryota; Viridiplantae; Streptophyta; Embryophyta; Tracheophyta; Spermatophyta; Magnoliophyta; eudicotyledons; core eudicotyledons; rosids; malvids; Brassicales; Brassicaceae; Camelineae; Arabidopsis`sp|Q9M0M2|AB9B_ARATH	PF00005.22	ABC_tran	ABC transporter	COG1132	ABC-type multidrug transport system, ATPase and permease components	.	c43966_g3|m.23353	2086-3561[-]	.	ExpAA=46.50^PredHel=2^Topology=o374-396i417-439o	GO:0006200|ATP catabolic process	GO:0005524|ATP binding;GO:0042626|ATPase activity, coupled to transmembrane movement of substances	GO:0016021|integral to membrane	K05658|ABCB1; ATP-binding cassette, subfamily B (MDR/TAP), member 1 [EC:3.6.3.44]	map02010|ABC transporters;map05206|MicroRNAs in cancer;map04976|Bile secretion
c43966_g3	gi|147796331|emb|AM472754.2|	102	4e-44	Vitis vinifera contig VV78X118116.13, whole genome shotgun sequence	gi|902179376|gb|KNA09343.1|	2094	0	hypothetical protein SOVF_154530 [Spinacia oleracea]	sp|Q9M0M2|AB9B_ARATH	694	E:0	RecName: Full=ABC transporter B family member 9;^Eukaryota; Viridiplantae; Streptophyta; Embryophyta; Tracheophyta; Spermatophyta; Magnoliophyta; eudicotyledons; core eudicotyledons; rosids; malvids; Brassicales; Brassicaceae; Camelineae; Arabidopsis`sp|Q9M0M2|AB9B_ARATH	sp|Q9M0M2|AB9B_ARATH	642	E:0	RecName: Full=ABC transporter B family member 9;^Eukaryota; Viridiplantae; Streptophyta; Embryophyta; Tracheophyta; Spermatophyta; Magnoliophyta; eudicotyledons; core eudicotyledons; rosids; malvids; Brassicales; Brassicaceae; Camelineae; Arabidopsis`sp|Q9M0M2|AB9B_ARATH	PF00664.18	ABC_membrane	ABC transporter transmembrane region	COG1132	ABC-type multidrug transport system, ATPase and permease components	.	c43966_g3|m.23354	324-1595[-]	sigP:1^15^0.611^YES	ExpAA=61.45^PredHel=3^Topology=i2-19o87-109i116-133o	GO:0006200|ATP catabolic process	GO:0005524|ATP binding;GO:0042626|ATPase activity, coupled to transmembrane movement of substances	GO:0016021|integral to membrane	K05658|ABCB1; ATP-binding cassette, subfamily B (MDR/TAP), member 1 [EC:3.6.3.44]	map02010|ABC transporters;map05206|MicroRNAs in cancer;map04976|Bile secretion
c47516_g4	gi|297822136|ref|XM_002878905.1|	263	5e-134	Arabidopsis lyrata subsp. lyrata 3beta-hydroxysteroid-dehydrogenase/decarboxylase isoform 2 (AT3BETAHSD/D2), mRNA	gi|731359347|ref|XP_010691234.1|	2349	0	PREDICTED: 3beta-hydroxysteroid-dehydrogenase/decarboxylase isoform 2-like isoform X1 [Beta vulgaris subsp. vulgaris]	sp|Q67ZE1|HSDD2_ARATH	757	E:0	RecName: Full=3beta-hydroxysteroid-dehydrogenase/decarboxylase isoform 2;^Eukaryota; Viridiplantae; Streptophyta; Embryophyta; Tracheophyta; Spermatophyta; Magnoliophyta; eudicotyledons; core eudicotyledons; rosids; malvids; Brassicales; Brassicaceae; Camelineae; Arabidopsis	sp|Q67ZE1|HSDD2_ARATH	780	E:0	RecName: Full=3beta-hydroxysteroid-dehydrogenase/decarboxylase isoform 2;^Eukaryota; Viridiplantae; Streptophyta; Embryophyta; Tracheophyta; Spermatophyta; Magnoliophyta; eudicotyledons; core eudicotyledons; rosids; malvids; Brassicales; Brassicaceae; Camelineae; Arabidopsis	PF01073.14	3Beta_HSD	3-beta hydroxysteroid dehydrogenase/isomerase family	COG0451	Nucleoside-diphosphate-sugar epimerases	.	c47516_g4|m.23389	3-1748[+]	.	ExpAA=63.78^PredHel=3^Topology=o438-460i514-531o536-551i	GO:0016126|sterol biosynthetic process	GO:0003854|3-beta-hydroxy-delta5-steroid dehydrogenase activity;GO:0000166|nucleotide binding;GO:0047012|sterol-4-alpha-carboxylate 3-dehydrogenase (decarboxylating) activity	GO:0005789|endoplasmic reticulum membrane;GO:0016021|integral to membrane;GO:0016020|membrane	K07748|E1.1.1.170, NSDHL, ERG26; sterol-4alpha-carboxylate 3-dehydrogenase (decarboxylating) [EC:1.1.1.170]	map00100|Steroid biosynthesis;map01100|Metabolic pathways;map01130|Biosynthesis of antibiotics
c32024_g1	gi|551612110|ref|XM_005787052.1|	33	2e-06	Emiliania huxleyi CCMP1516 vacuolar H+-ATPase V0 sector, subunits c (ATPVc), partial mRNA	gi|663447516|emb|CDR46025.1|	387	4e-41	CYFA0S21e01134g1_1 [Cyberlindnera fabianii]	sp|Q91V37|VATO_MOUSE	178	E:2e-51	RecName: Full=V-type proton ATPase 21 kDa proteolipid subunit;^Eukaryota; Metazoa; Chordata; Craniata; Vertebrata; Euteleostomi; Mammalia; Eutheria; Euarchontoglires; Glires; Rodentia; Sciurognathi; Muroidea; Muridae; Murinae; Mus; Mus	sp|Q91V37|VATO_MOUSE	241	E:1e-78	RecName: Full=V-type proton ATPase 21 kDa proteolipid subunit;^Eukaryota; Metazoa; Chordata; Craniata; Vertebrata; Euteleostomi; Mammalia; Eutheria; Euarchontoglires; Glires; Rodentia; Sciurognathi; Muroidea; Muridae; Murinae; Mus; Mus	PF00137.16	ATP-synt_C	ATP synthase subunit C	COG0636	F0F1-type ATP synthase, subunit c/Archaeal/vacuolar-type H+-ATPase, subunit K	.	c32024_g1|m.52265	586-1209[-]	.	ExpAA=115.88^PredHel=5^Topology=i5-27o47-69i90-112o143-165i177-199o	GO:0015991|ATP hydrolysis coupled proton transport	GO:0008553|hydrogen-exporting ATPase activity, phosphorylative mechanism	GO:0005768|endosome;GO:0016021|integral to membrane;GO:0033179|proton-transporting V-type ATPase, V0 domain;GO:0016471|vacuolar proton-transporting V-type ATPase complex	K03661|ATPeV0B, ATP6F; V-type H+-transporting ATPase 21kDa proteolipid subunit	map05110|Vibrio cholerae infection;map04142|Lysosome;map04145|Phagosome;map05120|Epithelial cell signaling in Helicobacter pylori infection;map05152|Tuberculosis;map04721|Synaptic vesicle cycle;map05323|Rheumatoid arthritis;map01100|Metabolic pathways;map00190|Oxidative phosphorylation
c47835_g2	gi|349720806|emb|FQ392934.1|	92	6e-39	Vitis vinifera clone SS0AFA3YI12	gi|902173119|gb|KNA08225.1|	1003	2e-128	hypothetical protein SOVF_164570 [Spinacia oleracea]	sp|A9VHP8|KYNB_BACWK	90.9	E:5e-19	RecName: Full=Kynurenine formamidase;^Bacteria; Firmicutes; Bacilli; Bacillales; Bacillaceae; Bacillus; Bacillus cereus group	sp|A9VHP8|KYNB_BACWK	90.9	E:2e-20	RecName: Full=Kynurenine formamidase;^Bacteria; Firmicutes; Bacilli; Bacillales; Bacillaceae; Bacillus; Bacillus cereus group	PF04199.8	Cyclase	Putative cyclase	COG1878	Predicted metal-dependent hydrolase	.	c47835_g2|m.23759	1042-1869[-]	sigP:1^22^0.892^YES	ExpAA=17.43^PredHel=1^Topology=i5-27o	GO:0043420|anthranilate metabolic process;GO:0019441|tryptophan catabolic process to kynurenine	GO:0004061|arylformamidase activity;GO:0004328|formamidase activity	.	K07130|kynB; arylformamidase [EC:3.5.1.9]	map00630|Glyoxylate and dicarboxylate metabolism;map01100|Metabolic pathways;map00380|Tryptophan metabolism
c34428_g1	gi|567917993|ref|XM_006450940.1|	120	2e-54	Citrus clementina hypothetical protein (CICLE_v10007914mg) mRNA, complete cds	gi|731359272|ref|XP_010691194.1|	2313	0	PREDICTED: cytochrome P450 734A1-like [Beta vulgaris subsp. vulgaris]	sp|O48786|C734A_ARATH	667	E:0	RecName: Full=Cytochrome P450 734A1;^Eukaryota; Viridiplantae; Streptophyta; Embryophyta; Tracheophyta; Spermatophyta; Magnoliophyta; eudicotyledons; core eudicotyledons; rosids; malvids; Brassicales; Brassicaceae; Camelineae; Arabidopsis	sp|O48786|C734A_ARATH	668	E:0	RecName: Full=Cytochrome P450 734A1;^Eukaryota; Viridiplantae; Streptophyta; Embryophyta; Tracheophyta; Spermatophyta; Magnoliophyta; eudicotyledons; core eudicotyledons; rosids; malvids; Brassicales; Brassicaceae; Camelineae; Arabidopsis	PF00067.17	p450	Cytochrome P450	COG2124	Cytochrome P450	.	c34428_g1|m.52621	181-1752[+]	.	ExpAA=23.03^PredHel=1^Topology=i13-35o	GO:0010268|brassinosteroid homeostasis;GO:0016131|brassinosteroid metabolic process;GO:0040008|regulation of growth;GO:0009741|response to brassinosteroid stimulus;GO:0009416|response to light stimulus	GO:0009055|electron carrier activity;GO:0020037|heme binding;GO:0005506|iron ion binding;GO:0016705|oxidoreductase activity, acting on paired donors, with incorporation or reduction of molecular oxygen;GO:0008395|steroid hydroxylase activity	GO:0016021|integral to membrane	K15639|CYP734A1, BAS1; PHYB activation tagged suppressor 1 [EC:1.14.-.-]	map00905|Brassinosteroid biosynthesis
c42045_g1	gi|357443928|ref|XM_003592194.1|	48	2e-14	Medicago truncatula Serine carboxypeptidase-like protein (MTR_1g100660) mRNA, complete cds	gi|731348467|ref|XP_010685501.1|	1348	8e-178	PREDICTED: serine carboxypeptidase II-3-like [Beta vulgaris subsp. vulgaris]	sp|Q0WRX3|SCP40_ARATH	349	E:5e-113	RecName: Full=Serine carboxypeptidase-like 40;^Eukaryota; Viridiplantae; Streptophyta; Embryophyta; Tracheophyta; Spermatophyta; Magnoliophyta; eudicotyledons; core eudicotyledons; rosids; malvids; Brassicales; Brassicaceae; Camelineae; Arabidopsis`sp|Q0WRX3|SCP40_ARATH	sp|Q0WRX3|SCP40_ARATH	375	E:3e-124	RecName: Full=Serine carboxypeptidase-like 40;^Eukaryota; Viridiplantae; Streptophyta; Embryophyta; Tracheophyta; Spermatophyta; Magnoliophyta; eudicotyledons; core eudicotyledons; rosids; malvids; Brassicales; Brassicaceae; Camelineae; Arabidopsis	PF00450.17	Peptidase_S10	Serine carboxypeptidase	COG2939	Carboxypeptidase C (cathepsin A)	.	c42045_g1|m.52844	592-1806[-]	sigP:1^25^0.856^YES	ExpAA=21.14^PredHel=1^Topology=o4-21i	GO:0006508|proteolysis	GO:0004185|serine-type carboxypeptidase activity	GO:0005576|extracellular region	K16297|SCPL-II; serine carboxypeptidase-like clade II [EC:3.4.16.-]	.
c37482_g1	gi|590669566|ref|XM_007037750.1|	237	1e-119	Theobroma cacao Cysteine proteinases superfamily protein isoform 1 (TCM_014527) mRNA, complete cds	gi|595847210|ref|XP_007209277.1|	1410	0	hypothetical protein PRUPE_ppa007566mg [Prunus persica]	sp|O65039|CYSEP_RICCO	527	E:0	RecName: Full=Vignain;^Eukaryota; Viridiplantae; Streptophyta; Embryophyta; Tracheophyta; Spermatophyta; Magnoliophyta; eudicotyledons; core eudicotyledons; rosids; fabids; Malpighiales; Euphorbiaceae; Acalyphoideae; Acalypheae; Ricinus	sp|Q9FGR9|CEP1_ARATH	558	E:0	RecName: Full=KDEL-tailed cysteine endopeptidase CEP1;^Eukaryota; Viridiplantae; Streptophyta; Embryophyta; Tracheophyta; Spermatophyta; Magnoliophyta; eudicotyledons; core eudicotyledons; rosids; malvids; Brassicales; Brassicaceae; Camelineae; Arabidopsis	PF08246.7	Inhibitor_I29	Cathepsin propeptide inhibitor domain (I29)	COG4870	Cysteine protease	.	c37482_g1|m.52881	119-1255[+]	sigP:1^25^0.91^YES	ExpAA=18.96^PredHel=1^Topology=i7-26o	GO:0006508|proteolysis	GO:0008234|cysteine-type peptidase activity	GO:0005783|endoplasmic reticulum	K16292|CEP, CYSEP; KDEL-tailed cysteine endopeptidase [EC:3.4.22.-]	.
c27939_g1	gi|326533845|dbj|AK362492.1|	434	0	Hordeum vulgare subsp. vulgare mRNA for predicted protein, complete cds, clone: NIASHv2006B10	gi|326533846|dbj|BAJ93696.1|	2452	0	predicted protein [Hordeum vulgare subsp. vulgare]	sp|P29844|HSP7C_DROME	1041	E:0	RecName: Full=Heat shock 70 kDa protein cognate 3;^Eukaryota; Metazoa; Ecdysozoa; Arthropoda; Hexapoda; Insecta; Pterygota; Neoptera; Endopterygota; Diptera; Brachycera; Muscomorpha; Ephydroidea; Drosophilidae; Drosophila; Sophophora	sp|P29844|HSP7C_DROME	1129	E:0	RecName: Full=Heat shock 70 kDa protein cognate 3;^Eukaryota; Metazoa; Ecdysozoa; Arthropoda; Hexapoda; Insecta; Pterygota; Neoptera; Endopterygota; Diptera; Brachycera; Muscomorpha; Ephydroidea; Drosophilidae; Drosophila; Sophophora	PF00012.15	HSP70	Hsp70 protein	COG0443	Molecular chaperone	.	c27939_g1|m.24389	2556-4550[-]	sigP:1^19^0.849^YES	.	GO:0051298|centrosome duplication;GO:0016246|RNA interference;GO:0030431|sleep	GO:0005524|ATP binding	GO:0005783|endoplasmic reticulum;GO:0005788|endoplasmic reticulum lumen;GO:0005615|extracellular space;GO:0005811|lipid particle;GO:0005875|microtubule associated complex	K09490|HSPA5, BIP; heat shock 70kDa protein 5	map04141|Protein processing in endoplasmic reticulum;map04918|Thyroid hormone synthesis;map05020|Prion diseases;map03060|Protein export
c40789_g3	gi|255538657|ref|XM_002510348.1|	342	7e-178	Ricinus communis acyltransferase, putative, mRNA	gi|731358668|ref|XP_010690872.1|	2272	0	PREDICTED: 3-ketoacyl-CoA synthase 4 [Beta vulgaris subsp. vulgaris]	sp|Q9LN49|KCS4_ARATH	844	E:0	RecName: Full=3-ketoacyl-CoA synthase 4;^Eukaryota; Viridiplantae; Streptophyta; Embryophyta; Tracheophyta; Spermatophyta; Magnoliophyta; eudicotyledons; core eudicotyledons; rosids; malvids; Brassicales; Brassicaceae; Camelineae; Arabidopsis	sp|Q9LN49|KCS4_ARATH	842	E:0	RecName: Full=3-ketoacyl-CoA synthase 4;^Eukaryota; Viridiplantae; Streptophyta; Embryophyta; Tracheophyta; Spermatophyta; Magnoliophyta; eudicotyledons; core eudicotyledons; rosids; malvids; Brassicales; Brassicaceae; Camelineae; Arabidopsis	PF08392.7	FAE1_CUT1_RppA	FAE1/Type III polyketide synthase-like protein	COG3424	Predicted naringenin-chalcone synthase	.	c40789_g3|m.24414	403-1878[+]	.	ExpAA=59.05^PredHel=3^Topology=i21-43o58-80i211-233o	GO:0006633|fatty acid biosynthetic process	GO:0016747|transferase activity, transferring acyl groups other than amino-acyl groups	GO:0016021|integral to membrane	K15397|KCS; 3-ketoacyl-CoA synthase [EC:2.3.1.199]	map00062|Fatty acid elongation;map01110|Biosynthesis of secondary metabolites
c42355_g1	gi|595820527|ref|XM_007204606.1|	553	0	Prunus persica hypothetical protein (PRUPE_ppa000672mg) mRNA, complete cds	gi|902239458|gb|KNA25607.1|	3839	0	hypothetical protein SOVF_005080 [Spinacia oleracea]	sp|Q9M2L4|ACA11_ARATH	1353	E:0	RecName: Full=Putative calcium-transporting ATPase 11, plasma membrane-type;^Eukaryota; Viridiplantae; Streptophyta; Embryophyta; Tracheophyta; Spermatophyta; Magnoliophyta; eudicotyledons; core eudicotyledons; rosids; malvids; Brassicales; Brassicaceae; Camelineae; Arabidopsis	sp|Q9M2L4|ACA11_ARATH	1392	E:0	RecName: Full=Putative calcium-transporting ATPase 11, plasma membrane-type;^Eukaryota; Viridiplantae; Streptophyta; Embryophyta; Tracheophyta; Spermatophyta; Magnoliophyta; eudicotyledons; core eudicotyledons; rosids; malvids; Brassicales; Brassicaceae; Camelineae; Arabidopsis	PF00690.21	Cation_ATPase_N	Cation transporter/ATPase, N-terminus	COG0474	Cation transport ATPase	.	c42355_g1|m.53187	429-3320[-]	.	ExpAA=201.62^PredHel=8^Topology=i104-123o133-150i286-308o334-356i812-834o849-867i880-902o917-939i	GO:0055081|anion homeostasis;GO:0006754|ATP biosynthetic process;GO:0042742|defense response to bacterium;GO:0043069|negative regulation of programmed cell death	GO:0005524|ATP binding;GO:0005388|calcium-transporting ATPase activity;GO:0046872|metal ion binding	GO:0009507|chloroplast;GO:0005794|Golgi apparatus;GO:0016021|integral to membrane;GO:0009705|plant-type vacuole membrane;GO:0005886|plasma membrane	K01537|E3.6.3.8; Ca2+-transporting ATPase [EC:3.6.3.8]	map04742|Taste transduction;map00230|Purine metabolism
c42352_g1	gi|568869168|ref|XM_006487741.1|	493	0	PREDICTED: Citrus sinensis lysosomal beta glucosidase-like (LOC102614874), transcript variant X2, mRNA	gi|731348444|ref|XP_010685489.1|	2649	0	PREDICTED: lysosomal beta glucosidase-like [Beta vulgaris subsp. vulgaris]	sp|Q23892|GLUA_DICDI	239	E:8e-66	RecName: Full=Lysosomal beta glucosidase;^Eukaryota; Amoebozoa; Mycetozoa; Dictyosteliida; Dictyostelium	sp|Q23892|GLUA_DICDI	258	E:1e-73	RecName: Full=Lysosomal beta glucosidase;^Eukaryota; Amoebozoa; Mycetozoa; Dictyosteliida; Dictyostelium	PF00933.16	Glyco_hydro_3	Glycosyl hydrolase family 3 N terminal domain	COG1472	Beta-glucosidase-related glycosidases	.	c42352_g1|m.24961	226-2103[-]	sigP:1^21^0.869^YES	.	GO:0005975|carbohydrate metabolic process	GO:0008422|beta-glucosidase activity	GO:0005615|extracellular space;GO:0005764|lysosome	K05349|bglX; beta-glucosidase [EC:3.2.1.21]	map01110|Biosynthesis of secondary metabolites;map01100|Metabolic pathways;map00940|Phenylpropanoid biosynthesis;map00460|Cyanoamino acid metabolism;map00500|Starch and sucrose metabolism
c36434_g1	gi|565441104|ref|XM_006282999.1|	155	6e-74	Capsella rubella hypothetical protein (CARUB_v10004056mg) mRNA, complete cds	gi|731319627|ref|XP_010670371.1|	2477	0	PREDICTED: putative calcium-transporting ATPase 11, plasma membrane-type [Beta vulgaris subsp. vulgaris]	sp|Q9M2L4|ACA11_ARATH	835	E:0	RecName: Full=Putative calcium-transporting ATPase 11, plasma membrane-type;^Eukaryota; Viridiplantae; Streptophyta; Embryophyta; Tracheophyta; Spermatophyta; Magnoliophyta; eudicotyledons; core eudicotyledons; rosids; malvids; Brassicales; Brassicaceae; Camelineae; Arabidopsis`sp|Q9M2L4|ACA11_ARATH	sp|Q9M2L4|ACA11_ARATH	855	E:0	RecName: Full=Putative calcium-transporting ATPase 11, plasma membrane-type;^Eukaryota; Viridiplantae; Streptophyta; Embryophyta; Tracheophyta; Spermatophyta; Magnoliophyta; eudicotyledons; core eudicotyledons; rosids; malvids; Brassicales; Brassicaceae; Camelineae; Arabidopsis	PF00122.15	E1-E2_ATPase	E1-E2 ATPase	COG0474	Cation transport ATPase	.	c36434_g1|m.24979	1-1824[+]	.	ExpAA=86.54^PredHel=2^Topology=o4-26i46-68o	GO:0055081|anion homeostasis;GO:0006754|ATP biosynthetic process;GO:0042742|defense response to bacterium;GO:0043069|negative regulation of programmed cell death	GO:0005524|ATP binding;GO:0005388|calcium-transporting ATPase activity;GO:0046872|metal ion binding	GO:0009507|chloroplast;GO:0005794|Golgi apparatus;GO:0016021|integral to membrane;GO:0009705|plant-type vacuole membrane;GO:0005886|plasma membrane	K01537|E3.6.3.8; Ca2+-transporting ATPase [EC:3.6.3.8]	map04742|Taste transduction;map00230|Purine metabolism
c39351_g1	gi|147821399|emb|AM459740.2|	34	9e-07	Vitis vinifera contig VV78X120395.27, whole genome shotgun sequence	gi|731353383|ref|XP_010688037.1|	1224	3e-162	PREDICTED: NADH-cytochrome b5 reductase-like protein [Beta vulgaris subsp. vulgaris]	sp|P83291|NB5R2_ARATH	421	E:5e-142	RecName: Full=NADH-cytochrome b5 reductase-like protein;^Eukaryota; Viridiplantae; Streptophyta; Embryophyta; Tracheophyta; Spermatophyta; Magnoliophyta; eudicotyledons; core eudicotyledons; rosids; malvids; Brassicales; Brassicaceae; Camelineae; Arabidopsis	sp|P83291|NB5R2_ARATH	448	E:3e-157	RecName: Full=NADH-cytochrome b5 reductase-like protein;^Eukaryota; Viridiplantae; Streptophyta; Embryophyta; Tracheophyta; Spermatophyta; Magnoliophyta; eudicotyledons; core eudicotyledons; rosids; malvids; Brassicales; Brassicaceae; Camelineae; Arabidopsis	PF00970.19	FAD_binding_6	Oxidoreductase FAD-binding domain	COG0543	2-polyprenylphenol hydroxylase and related flavodoxin oxidoreductases	.	c39351_g1|m.25020	579-1424[+]	sigP:1^15^0.462^YES	.	GO:0009651|response to salt stress	GO:0005507|copper ion binding;GO:0004128|cytochrome-b5 reductase activity, acting on NAD(P)H	GO:0005794|Golgi apparatus;GO:0005758|mitochondrial intermembrane space;GO:0009505|plant-type cell wall	K00326|E1.6.2.2; cytochrome-b5 reductase [EC:1.6.2.2]	map00520|Amino sugar and nucleotide sugar metabolism
c47934_g2	gi|27125514|emb|AJ438978.1|	1162	0	Mesembryanthemum crystallinum mRNA for putative vacuolar ATPase subunit 100 kDa subunit (vpha-a gene)	gi|731358556|ref|XP_010690814.1|	3619	0	PREDICTED: V-type proton ATPase subunit a3 [Beta vulgaris subsp. vulgaris]	sp|Q8W4S4|VHAA3_ARATH	1235	E:0	RecName: Full=Vacuolar proton ATPase a3;^Eukaryota; Viridiplantae; Streptophyta; Embryophyta; Tracheophyta; Spermatophyta; Magnoliophyta; eudicotyledons; core eudicotyledons; rosids; malvids; Brassicales; Brassicaceae; Camelineae; Arabidopsis	sp|Q8W4S4|VHAA3_ARATH	1306	E:0	RecName: Full=Vacuolar proton ATPase a3;^Eukaryota; Viridiplantae; Streptophyta; Embryophyta; Tracheophyta; Spermatophyta; Magnoliophyta; eudicotyledons; core eudicotyledons; rosids; malvids; Brassicales; Brassicaceae; Camelineae; Arabidopsis	PF01496.14	V_ATPase_I	V-type ATPase 116kDa subunit family	COG1269	Archaeal/vacuolar-type H+-ATPase subunit I	.	c47934_g2|m.25058	412-2859[-]	.	ExpAA=140.62^PredHel=6^Topology=o421-443i463-485o545-567i574-596o635-657i751-773o	GO:0015991|ATP hydrolysis coupled proton transport;GO:0015986|ATP synthesis coupled proton transport;GO:0031669|cellular response to nutrient levels;GO:0032119|sequestering of zinc ion;GO:0070072|vacuolar proton-transporting V-type ATPase complex assembly;GO:0043181|vacuolar sequestering	GO:0015078|hydrogen ion transmembrane transporter activity;GO:0009678|hydrogen-translocating pyrophosphatase activity;GO:0045735|nutrient reservoir activity	GO:0009941|chloroplast envelope;GO:0005794|Golgi apparatus;GO:0016021|integral to membrane;GO:0009705|plant-type vacuole membrane;GO:0005886|plasma membrane;GO:0000220|vacuolar proton-transporting V-type ATPase, V0 domain	K02154|ATPeV0A, ATP6N; V-type H+-transporting ATPase subunit a	map05110|Vibrio cholerae infection;map04142|Lysosome;map04145|Phagosome;map05120|Epithelial cell signaling in Helicobacter pylori infection;map05152|Tuberculosis;map04721|Synaptic vesicle cycle;map05323|Rheumatoid arthritis;map04966|Collecting duct acid secretion;map01100|Metabolic pathways;map00190|Oxidative phosphorylation
c49263_g2	gi|566203672|ref|XM_002320906.2|	385	0	Populus trichocarpa hypothetical protein (POPTR_0014s10880g) mRNA, complete cds	gi|590720252|ref|XP_007051281.1|	4207	0	ATP binding cassette subfamily B4 isoform 1 [Theobroma cacao]	sp|Q9M1Q9|AB21B_ARATH	1352	E:0	RecName: Full=ABC transporter B family member 21;^Eukaryota; Viridiplantae; Streptophyta; Embryophyta; Tracheophyta; Spermatophyta; Magnoliophyta; eudicotyledons; core eudicotyledons; rosids; malvids; Brassicales; Brassicaceae; Camelineae; Arabidopsis`sp|Q9M1Q9|AB21B_ARATH	sp|Q9FWX7|AB11B_ARATH	212	E:3e-61	RecName: Full=ABC transporter B family member 11;^Eukaryota; Viridiplantae; Streptophyta; Embryophyta; Tracheophyta; Spermatophyta; Magnoliophyta; eudicotyledons; core eudicotyledons; rosids; malvids; Brassicales; Brassicaceae; Camelineae; Arabidopsis`sp|Q9FWX7|AB11B_ARATH	PF00664.18	ABC_membrane	ABC transporter transmembrane region	COG1132	ABC-type multidrug transport system, ATPase and permease components	.	c49263_g2|m.53824	644-1279[+]	.	ExpAA=47.22^PredHel=2^Topology=i43-65o94-116i	GO:0006200|ATP catabolic process	GO:0005524|ATP binding;GO:0042626|ATPase activity, coupled to transmembrane movement of substances	GO:0016021|integral to membrane;GO:0005886|plasma membrane;GO:0009506|plasmodesma	K05658|ABCB1; ATP-binding cassette, subfamily B (MDR/TAP), member 1 [EC:3.6.3.44]	map02010|ABC transporters;map05206|MicroRNAs in cancer;map04976|Bile secretion
c49263_g2	gi|566203672|ref|XM_002320906.2|	385	0	Populus trichocarpa hypothetical protein (POPTR_0014s10880g) mRNA, complete cds	gi|590720252|ref|XP_007051281.1|	4207	0	ATP binding cassette subfamily B4 isoform 1 [Theobroma cacao]	sp|Q9M1Q9|AB21B_ARATH	1352	E:0	RecName: Full=ABC transporter B family member 21;^Eukaryota; Viridiplantae; Streptophyta; Embryophyta; Tracheophyta; Spermatophyta; Magnoliophyta; eudicotyledons; core eudicotyledons; rosids; malvids; Brassicales; Brassicaceae; Camelineae; Arabidopsis`sp|Q9M1Q9|AB21B_ARATH	sp|O80725|AB4B_ARATH	1350	E:0	RecName: Full=ABC transporter B family member 4;^Eukaryota; Viridiplantae; Streptophyta; Embryophyta; Tracheophyta; Spermatophyta; Magnoliophyta; eudicotyledons; core eudicotyledons; rosids; malvids; Brassicales; Brassicaceae; Camelineae; Arabidopsis`sp|O80725|AB4B_ARATH	PF00664.18	ABC_membrane	ABC transporter transmembrane region	COG1132	ABC-type multidrug transport system, ATPase and permease components	.	c49263_g2|m.53823	1421-4291[+]	sigP:1^11^0.486^YES	ExpAA=164.91^PredHel=7^Topology=o78-100i107-129o500-522i543-565o636-658i723-745o760-782i	GO:0010315|auxin efflux;GO:0010540|basipetal auxin transport;GO:0009630|gravitropism;GO:0009735|response to cytokinin stimulus;GO:0048767|root hair elongation	GO:0005524|ATP binding;GO:0008559|xenobiotic-transporting ATPase activity	GO:0016021|integral to membrane;GO:0005886|plasma membrane;GO:0009506|plasmodesma	K05658|ABCB1; ATP-binding cassette, subfamily B (MDR/TAP), member 1 [EC:3.6.3.44]	map02010|ABC transporters;map05206|MicroRNAs in cancer;map04976|Bile secretion
c29871_g1	gi|226001040|dbj|AB428379.1|	122	6e-56	Rosa hybrid cultivar RhXTH2 mRNA for xyloglucan endotransglucosylase/hydrolase, complete cds	gi|731377871|ref|XP_010668001.1|	1158	2e-156	PREDICTED: probable xyloglucan endotransglucosylase/hydrolase protein 23 [Beta vulgaris subsp. vulgaris]	sp|Q38910|XTH23_ARATH	424	E:2e-147	RecName: Full=Probable xyloglucan endotransglucosylase/hydrolase protein 23;^Eukaryota; Viridiplantae; Streptophyta; Embryophyta; Tracheophyta; Spermatophyta; Magnoliophyta; eudicotyledons; core eudicotyledons; rosids; malvids; Brassicales; Brassicaceae; Camelineae; Arabidopsis	sp|Q38910|XTH23_ARATH	424	E:2e-148	RecName: Full=Probable xyloglucan endotransglucosylase/hydrolase protein 23;^Eukaryota; Viridiplantae; Streptophyta; Embryophyta; Tracheophyta; Spermatophyta; Magnoliophyta; eudicotyledons; core eudicotyledons; rosids; malvids; Brassicales; Brassicaceae; Camelineae; Arabidopsis	PF00722.16	Glyco_hydro_16	Glycosyl hydrolases family 16	COG2273	Beta-glucanase/Beta-glucan synthetase	.	c29871_g1|m.53864	1-864[+]	sigP:1^28^0.533^YES	ExpAA=21.63^PredHel=1^Topology=i5-27o	GO:0006073|cellular glucan metabolic process	GO:0004553|hydrolase activity, hydrolyzing O-glycosyl compounds;GO:0016762|xyloglucan:xyloglucosyl transferase activity	GO:0048046|apoplast;GO:0005618|cell wall;GO:0005794|Golgi apparatus	K08235|E2.4.1.207; xyloglucan:xyloglucosyl transferase [EC:2.4.1.207]	.
c43173_g2	gi|571433316|ref|XM_006572785.1|	169	2e-81	PREDICTED: Glycine max ADIPOR-like receptor IZH1-like (LOC100778227), transcript variant X1, mRNA	gi|731337196|ref|XP_010679658.1|	983	3e-118	PREDICTED: heptahelical transmembrane protein 4-like [Beta vulgaris subsp. vulgaris]	sp|Q9VCY8|ADRL_DROME	154	E:4e-38	RecName: Full=ADIPOR-like receptor CG5315;^Eukaryota; Metazoa; Ecdysozoa; Arthropoda; Hexapoda; Insecta; Pterygota; Neoptera; Endopterygota; Diptera; Brachycera; Muscomorpha; Ephydroidea; Drosophilidae; Drosophila; Sophophora	sp|Q9VCY8|ADRL_DROME	156	E:3e-43	RecName: Full=ADIPOR-like receptor CG5315;^Eukaryota; Metazoa; Ecdysozoa; Arthropoda; Hexapoda; Insecta; Pterygota; Neoptera; Endopterygota; Diptera; Brachycera; Muscomorpha; Ephydroidea; Drosophilidae; Drosophila; Sophophora	PF03006.15	HlyIII	Haemolysin-III related	COG1272	Predicted membrane protein, hemolysin III homolog	.	c43173_g2|m.54056	2792-3439[+]	.	ExpAA=119.48^PredHel=5^Topology=o22-44i56-78o82-104i117-139o144-166i	GO:0019395|fatty acid oxidation;GO:0009755|hormone-mediated signaling pathway	GO:0042562|hormone binding	GO:0016021|integral to membrane	K07297|ADIPOR; adiponectin receptor	map04152|AMPK signaling pathway;map04932|Non-alcoholic fatty liver disease (NAFLD);map04920|Adipocytokine signaling pathway
c25147_g1	gi|241955061|ref|XM_002420207.1|	238	6e-120	Candida dubliniensis CD36 flavoprotein subunit of succinate dehydrogenase, putative (CD36_46090) mRNA, complete cds	gi|672825051|gb|KFH69943.1|	2324	0	succinate dehydrogenase [ubiquinone] flavoprotein subunit, mitochondrial [Mortierella verticillata NRRL 6337]	sp|Q94523|DHSA_DROME	1055	E:0	RecName: Full=Succinate dehydrogenase [ubiquinone] flavoprotein subunit, mitochondrial;^Eukaryota; Metazoa; Ecdysozoa; Arthropoda; Hexapoda; Insecta; Pterygota; Neoptera; Endopterygota; Diptera; Brachycera; Muscomorpha; Ephydroidea; Drosophilidae; Drosophila; Sophophora	sp|Q94523|DHSA_DROME	1067	E:0	RecName: Full=Succinate dehydrogenase [ubiquinone] flavoprotein subunit, mitochondrial;^Eukaryota; Metazoa; Ecdysozoa; Arthropoda; Hexapoda; Insecta; Pterygota; Neoptera; Endopterygota; Diptera; Brachycera; Muscomorpha; Ephydroidea; Drosophilidae; Drosophila; Sophophora	PF00890.19	FAD_binding_2	FAD binding domain	COG1053	Succinate dehydrogenase/fumarate reductase, flavoprotein subunit	.	c25147_g1|m.54149	1230-3251[-]	.	ExpAA=17.56^PredHel=1^Topology=i7-26o	GO:0022900|electron transport chain;GO:0006099|tricarboxylic acid cycle	GO:0050660|flavin adenine dinucleotide binding;GO:0008177|succinate dehydrogenase (ubiquinone) activity	GO:0005743|mitochondrial inner membrane;GO:0005739|mitochondrion	K00234|SDHA, SDH1; succinate dehydrogenase (ubiquinone) flavoprotein subunit [EC:1.3.5.1]	map01200|Carbon metabolism;map00020|Citrate cycle (TCA cycle);map00190|Oxidative phosphorylation;map01120|Microbial metabolism in diverse environments;map04932|Non-alcoholic fatty liver disease (NAFLD);map01110|Biosynthesis of secondary metabolites;map01100|Metabolic pathways;map05010|Alzheimer's disease;map05016|Huntington's disease;map05012|Parkinson's disease;map01130|Biosynthesis of antibioti…
c43001_g2	gi|123710948|emb|AM487241.1|	58	5e-20	Vitis vinifera, whole genome shotgun sequence, contig VV78X041668.14, clone ENTAV 115	gi|731374071|ref|XP_010666847.1|	758	2e-124	PREDICTED: methylthioribose-1-phosphate isomerase [Beta vulgaris subsp. vulgaris]	sp|B9RR88|MTNA_RICCO	276	E:8e-118	RecName: Full=Methylthioribose-1-phosphate isomerase;^Eukaryota; Viridiplantae; Streptophyta; Embryophyta; Tracheophyta; Spermatophyta; Magnoliophyta; eudicotyledons; core eudicotyledons; rosids; fabids; Malpighiales; Euphorbiaceae; Acalyphoideae; Acalypheae; Ricinus`sp|B9RR88|MTNA_RICCO	sp|B9HCR2|MTNA_POPTR	333	E:3e-112	RecName: Full=Methylthioribose-1-phosphate isomerase;^Eukaryota; Viridiplantae; Streptophyta; Embryophyta; Tracheophyta; Spermatophyta; Magnoliophyta; eudicotyledons; core eudicotyledons; rosids; fabids; Malpighiales; Salicaceae; Saliceae; Populus	PF01008.12	IF-2B	Initiation factor 2 subunit family	COG0182	Predicted translation initiation factor 2B subunit, eIF-2B alpha/beta/delta family	.	c43001_g2|m.25628	713-1351[-]	sigP:1^21^0.579^YES	.	GO:0019509|L-methionine salvage from methylthioadenosine	GO:0046523|S-methyl-5-thioribose-1-phosphate isomerase activity	GO:0005737|cytoplasm;GO:0005634|nucleus	K08963|mtnA; methylthioribose-1-phosphate isomerase [EC:5.3.1.23]	map01100|Metabolic pathways;map00270|Cysteine and methionine metabolism
c39455_g1	gi|565459909|ref|XM_006287892.1|	497	0	Capsella rubella hypothetical protein (CARUB_v10001190mg) mRNA, complete cds	gi|590642651|ref|XP_007030576.1|	1691	0	GDP-mannose 3,5-epimerase 1 [Theobroma cacao]	sp|Q93VR3|GME_ARATH	644	E:0	RecName: Full=GDP-mannose 3,5-epimerase;^Eukaryota; Viridiplantae; Streptophyta; Embryophyta; Tracheophyta; Spermatophyta; Magnoliophyta; eudicotyledons; core eudicotyledons; rosids; malvids; Brassicales; Brassicaceae; Camelineae; Arabidopsis`sp|Q93VR3|GME_ARATH	sp|Q93VR3|GME_ARATH	644	E:0	RecName: Full=GDP-mannose 3,5-epimerase;^Eukaryota; Viridiplantae; Streptophyta; Embryophyta; Tracheophyta; Spermatophyta; Magnoliophyta; eudicotyledons; core eudicotyledons; rosids; malvids; Brassicales; Brassicaceae; Camelineae; Arabidopsis	PF01370.16	Epimerase	NAD dependent epimerase/dehydratase family	COG0451	Nucleoside-diphosphate-sugar epimerases	.	c39455_g1|m.25779	3-1142[+]	sigP:1^25^0.519^YES	.	GO:0019853|L-ascorbic acid biosynthetic process	GO:0047918|GDP-mannose 3,5-epimerase activity;GO:0051287|NAD binding	GO:0005829|cytosol	K10046|GME; GDP-D-mannose 3', 5'-epimerase [EC:5.1.3.18 5.1.3.-]	map01100|Metabolic pathways;map00053|Ascorbate and aldarate metabolism;map01110|Biosynthesis of secondary metabolites;map00520|Amino sugar and nucleotide sugar metabolism
c19669_g1	gi|573962259|ref|XM_006663214.1|	32	7e-06	PREDICTED: Oryza brachyantha protein disulfide isomerase-like 1-1-like (LOC102706888), partial mRNA	gi|326499920|dbj|BAJ90795.1|	1119	4e-148	predicted protein [Hordeum vulgare subsp. vulgare]	sp|Q11067|PDIA6_CAEEL	379	E:4e-127	RecName: Full=Probable protein disulfide-isomerase A6;^Eukaryota; Metazoa; Ecdysozoa; Nematoda; Chromadorea; Rhabditida; Rhabditoidea; Rhabditidae; Peloderinae; Caenorhabditis	sp|Q11067|PDIA6_CAEEL	380	E:5e-128	RecName: Full=Probable protein disulfide-isomerase A6;^Eukaryota; Metazoa; Ecdysozoa; Nematoda; Chromadorea; Rhabditida; Rhabditoidea; Rhabditidae; Peloderinae; Caenorhabditis	PF00085.15	Thioredoxin	Thioredoxin	COG0526	Thiol-disulfide isomerase and thioredoxins	.	c19669_g1|m.25918	3-1022[-]	sigP:1^16^0.79^YES	.	GO:0045454|cell redox homeostasis;GO:0006662|glycerol ether metabolic process;GO:0040007|growth;GO:0040011|locomotion;GO:0002119|nematode larval development;GO:0006457|protein folding	GO:0009055|electron carrier activity;GO:0003756|protein disulfide isomerase activity;GO:0015035|protein disulfide oxidoreductase activity	GO:0005788|endoplasmic reticulum lumen	K09584|PDIA6, TXNDC7; protein disulfide-isomerase A6 [EC:5.3.4.1]	map04141|Protein processing in endoplasmic reticulum
c46429_g1	gi|297823752|ref|XM_002879713.1|	288	9e-148	Arabidopsis lyrata subsp. lyrata hypothetical protein, mRNA	gi|731346843|ref|XP_010684667.1|	1531	0	PREDICTED: ethanolamine-phosphate cytidylyltransferase [Beta vulgaris subsp. vulgaris]	sp|Q55BZ4|PCY2_DICDI	310	E:4e-95	RecName: Full=Ethanolamine-phosphate cytidylyltransferase;^Eukaryota; Amoebozoa; Mycetozoa; Dictyosteliida; Dictyostelium`sp|Q55BZ4|PCY2_DICDI	sp|Q55BZ4|PCY2_DICDI	319	E:8e-105	RecName: Full=Ethanolamine-phosphate cytidylyltransferase;^Eukaryota; Amoebozoa; Mycetozoa; Dictyosteliida; Dictyostelium`sp|Q55BZ4|PCY2_DICDI	PF01467.21	CTP_transf_2	Cytidylyltransferase	COG0615	Cytidylyltransferase	.	c46429_g1|m.54519	1490-2554[-]	.	ExpAA=21.44^PredHel=1^Topology=i20-42o	GO:0006646|phosphatidylethanolamine biosynthetic process	GO:0004306|ethanolamine-phosphate cytidylyltransferase activity	GO:0045335|phagocytic vesicle	K00967|PCYT2; ethanolamine-phosphate cytidylyltransferase [EC:2.7.7.14]	map00440|Phosphonate and phosphinate metabolism;map01100|Metabolic pathways;map00564|Glycerophospholipid metabolism
c21389_g1	gi|593685893|ref|XM_007143556.1|	622	0	Phaseolus vulgaris hypothetical protein (PHAVU_007G086800g) mRNA, complete cds	gi|731361897|ref|XP_010692604.1|	2147	0	PREDICTED: somatic embryogenesis receptor kinase 2 [Beta vulgaris subsp. vulgaris]	sp|Q94AG2|SERK1_ARATH	799	E:0	RecName: Full=Somatic embryogenesis receptor kinase 1;^Eukaryota; Viridiplantae; Streptophyta; Embryophyta; Tracheophyta; Spermatophyta; Magnoliophyta; eudicotyledons; core eudicotyledons; rosids; malvids; Brassicales; Brassicaceae; Camelineae; Arabidopsis`sp|Q94AG2|SERK1_ARATH	sp|Q94AG2|SERK1_ARATH	841	E:0	RecName: Full=Somatic embryogenesis receptor kinase 1;^Eukaryota; Viridiplantae; Streptophyta; Embryophyta; Tracheophyta; Spermatophyta; Magnoliophyta; eudicotyledons; core eudicotyledons; rosids; malvids; Brassicales; Brassicaceae; Camelineae; Arabidopsis	PF08263.7	LRRNT_2	Leucine rich repeat N-terminal domain	COG0515	Serine/threonine protein kinase	.	c21389_g1|m.26204	631-2301[+]	sigP:1^22^0.693^YES	ExpAA=61.29^PredHel=2^Topology=o236-258i529-551o	GO:0009742|brassinosteroid mediated signaling pathway;GO:0009793|embryo development ending in seed dormancy;GO:0010227|floral organ abscission;GO:0007030|Golgi organization;GO:0009556|microsporogenesis;GO:0010152|pollen maturation;GO:0046777|protein autophosphorylation	GO:0005524|ATP binding;GO:0004675|transmembrane receptor protein serine/threonine kinase activity;GO:0004714|transmembrane receptor protein tyrosine kinase activity	GO:0005789|endoplasmic reticulum membrane;GO:0016021|integral to membrane;GO:0005886|plasma membrane;GO:0043234|protein complex	K13418|SERK1; somatic embryogenesis receptor kinase 1 [EC:2.7.10.1 2.7.11.1]	.
c41881_g1	gi|566147643|ref|XM_002299149.2|	228	2e-114	Populus trichocarpa choline kinase family protein (POPTR_0001s06930g) mRNA, complete cds	gi|902221198|gb|KNA18818.1|	1380	0	hypothetical protein SOVF_066840 [Spinacia oleracea]	sp|Q9Y259|CHKB_HUMAN	172	E:2e-45	RecName: Full=Choline/ethanolamine kinase;^Eukaryota; Metazoa; Chordata; Craniata; Vertebrata; Euteleostomi; Mammalia; Eutheria; Euarchontoglires; Primates; Haplorrhini; Catarrhini; Hominidae; Homo	sp|Q9Y259|CHKB_HUMAN	171	E:9e-48	RecName: Full=Choline/ethanolamine kinase;^Eukaryota; Metazoa; Chordata; Craniata; Vertebrata; Euteleostomi; Mammalia; Eutheria; Euarchontoglires; Primates; Haplorrhini; Catarrhini; Hominidae; Homo	PF01636.18	APH	Phosphotransferase enzyme family	COG0510	Predicted choline kinase involved in LPS biosynthesis	.	c41881_g1|m.26238	1178-2179[-]	.	ExpAA=22.78^PredHel=1^Topology=o306-328i	GO:0006646|phosphatidylethanolamine biosynthetic process	GO:0005524|ATP binding;GO:0004103|choline kinase activity;GO:0004305|ethanolamine kinase activity	GO:0005829|cytosol	K14156|CHK; choline/ethanolamine kinase [EC:2.7.1.32 2.7.1.82]	map01100|Metabolic pathways;map05231|Choline metabolism in cancer;map00564|Glycerophospholipid metabolism
c35898_g1	gi|349716281|emb|FQ397263.1|	172	3e-83	Vitis vinifera clone SS0AEB7YF12	gi|703080251|ref|XP_010091372.1|	822	9e-98	NADH-cytochrome b5 reductase 1 [Morus notabilis]	sp|Q9ZNT1|NB5R1_ARATH	294	E:2e-89	RecName: Full=NADH--cytochrome b5 reductase 1;^Eukaryota; Viridiplantae; Streptophyta; Embryophyta; Tracheophyta; Spermatophyta; Magnoliophyta; eudicotyledons; core eudicotyledons; rosids; malvids; Brassicales; Brassicaceae; Camelineae; Arabidopsis`sp|Q9ZNT1|NB5R1_ARATH	sp|Q9ZNT1|NB5R1_ARATH	296	E:3e-98	RecName: Full=NADH--cytochrome b5 reductase 1;^Eukaryota; Viridiplantae; Streptophyta; Embryophyta; Tracheophyta; Spermatophyta; Magnoliophyta; eudicotyledons; core eudicotyledons; rosids; malvids; Brassicales; Brassicaceae; Camelineae; Arabidopsis	PF00970.19	FAD_binding_6	Oxidoreductase FAD-binding domain	COG0543	2-polyprenylphenol hydroxylase and related flavodoxin oxidoreductases	.	c35898_g1|m.26366	3-788[+]	.	ExpAA=25.57^PredHel=1^Topology=o72-94i	GO:0022900|electron transport chain	GO:0004128|cytochrome-b5 reductase activity, acting on NAD(P)H	GO:0005783|endoplasmic reticulum;GO:0016021|integral to membrane;GO:0005741|mitochondrial outer membrane;GO:0009505|plant-type cell wall;GO:0005886|plasma membrane	K00326|E1.6.2.2; cytochrome-b5 reductase [EC:1.6.2.2]	map00520|Amino sugar and nucleotide sugar metabolism
c47434_g1	gi|567875720|ref|XM_006430387.1|	378	0	Citrus clementina hypothetical protein (CICLE_v10011228mg) mRNA, complete cds	gi|902204398|gb|KNA14857.1|	2478	0	hypothetical protein SOVF_103590 [Spinacia oleracea]	sp|Q9SG80|ASD1_ARATH	817	E:0	RecName: Full=Alpha-L-arabinofuranosidase 1;^Eukaryota; Viridiplantae; Streptophyta; Embryophyta; Tracheophyta; Spermatophyta; Magnoliophyta; eudicotyledons; core eudicotyledons; rosids; malvids; Brassicales; Brassicaceae; Camelineae; Arabidopsis	sp|Q9SG80|ASD1_ARATH	887	E:0	RecName: Full=Alpha-L-arabinofuranosidase 1;^Eukaryota; Viridiplantae; Streptophyta; Embryophyta; Tracheophyta; Spermatophyta; Magnoliophyta; eudicotyledons; core eudicotyledons; rosids; malvids; Brassicales; Brassicaceae; Camelineae; Arabidopsis	PF02018.12	CBM_4_9	Carbohydrate binding domain	COG3534	Alpha-L-arabinofuranosidase	.	c47434_g1|m.54870	963-2912[-]	.	ExpAA=21.17^PredHel=1^Topology=i7-27o	GO:0046373|L-arabinose metabolic process;GO:0045493|xylan catabolic process	GO:0046556|alpha-N-arabinofuranosidase activity;GO:0009044|xylan 1,4-beta-xylosidase activity	GO:0048046|apoplast;GO:0009505|plant-type cell wall;GO:0005578|proteinaceous extracellular matrix;GO:0005773|vacuole	K01209|E3.2.1.55, abfA; alpha-N-arabinofuranosidase [EC:3.2.1.55]	map00520|Amino sugar and nucleotide sugar metabolism;map01100|Metabolic pathways;map00500|Starch and sucrose metabolism
c68564_g1	gi|595816621|ref|XM_007204030.1|	154	2e-73	Prunus persica hypothetical protein (PRUPE_ppa002894mg) mRNA, complete cds	gi|743868243|ref|XP_011032946.1|	2408	0	PREDICTED: lysosomal beta glucosidase-like [Populus euphratica]	sp|Q23892|GLUA_DICDI	256	E:5e-72	RecName: Full=Lysosomal beta glucosidase;^Eukaryota; Amoebozoa; Mycetozoa; Dictyosteliida; Dictyostelium	sp|Q23892|GLUA_DICDI	266	E:2e-76	RecName: Full=Lysosomal beta glucosidase;^Eukaryota; Amoebozoa; Mycetozoa; Dictyosteliida; Dictyostelium	PF00933.16	Glyco_hydro_3	Glycosyl hydrolase family 3 N terminal domain	COG1472	Beta-glucosidase-related glycosidases	.	c68564_g1|m.54964	84-2048[+]	sigP:1^27^0.809^YES	.	GO:0005975|carbohydrate metabolic process	GO:0008422|beta-glucosidase activity	GO:0005615|extracellular space;GO:0005764|lysosome	K05349|bglX; beta-glucosidase [EC:3.2.1.21]	map01110|Biosynthesis of secondary metabolites;map01100|Metabolic pathways;map00940|Phenylpropanoid biosynthesis;map00460|Cyanoamino acid metabolism;map00500|Starch and sucrose metabolism
c45116_g1	gi|566198693|ref|XM_002318900.2|	122	7e-56	Populus trichocarpa putative xyloglucan endotransglycosylase family protein (POPTR_0013s00710g) mRNA, complete cds	gi|671760936|gb|AII99393.1|	1188	1e-160	xyloglucan endotransglucosylase/hydrolase2 [Dianthus caryophyllus]	sp|Q38910|XTH23_ARATH	378	E:6e-129	RecName: Full=Probable xyloglucan endotransglucosylase/hydrolase protein 23;^Eukaryota; Viridiplantae; Streptophyta; Embryophyta; Tracheophyta; Spermatophyta; Magnoliophyta; eudicotyledons; core eudicotyledons; rosids; malvids; Brassicales; Brassicaceae; Camelineae; Arabidopsis	sp|Q38910|XTH23_ARATH	403	E:6e-140	RecName: Full=Probable xyloglucan endotransglucosylase/hydrolase protein 23;^Eukaryota; Viridiplantae; Streptophyta; Embryophyta; Tracheophyta; Spermatophyta; Magnoliophyta; eudicotyledons; core eudicotyledons; rosids; malvids; Brassicales; Brassicaceae; Camelineae; Arabidopsis	PF00722.16	Glyco_hydro_16	Glycosyl hydrolases family 16	COG2273	Beta-glucanase/Beta-glucan synthetase	.	c45116_g1|m.55141	191-1054[-]	sigP:1^24^0.838^YES	ExpAA=14.98^PredHel=1^Topology=i7-26o	GO:0006073|cellular glucan metabolic process	GO:0004553|hydrolase activity, hydrolyzing O-glycosyl compounds;GO:0016762|xyloglucan:xyloglucosyl transferase activity	GO:0048046|apoplast;GO:0005618|cell wall;GO:0005794|Golgi apparatus	K08235|E2.4.1.207; xyloglucan:xyloglucosyl transferase [EC:2.4.1.207]	.
c15708_g1	gi|255565396|ref|XM_002523643.1|	93	9e-40	Ricinus communis nitrate transporter, putative, mRNA	gi|731348112|ref|XP_010685329.1|	1542	0	PREDICTED: high-affinity nitrate transporter 2.1-like [Beta vulgaris subsp. vulgaris]	sp|O82811|NRT21_ARATH	532	E:0	RecName: Full=High-affinity nitrate transporter 2.1;^Eukaryota; Viridiplantae; Streptophyta; Embryophyta; Tracheophyta; Spermatophyta; Magnoliophyta; eudicotyledons; core eudicotyledons; rosids; malvids; Brassicales; Brassicaceae; Camelineae; Arabidopsis	sp|O82811|NRT21_ARATH	593	E:0	RecName: Full=High-affinity nitrate transporter 2.1;^Eukaryota; Viridiplantae; Streptophyta; Embryophyta; Tracheophyta; Spermatophyta; Magnoliophyta; eudicotyledons; core eudicotyledons; rosids; malvids; Brassicales; Brassicaceae; Camelineae; Arabidopsis	PF07690.11	MFS_1	Major Facilitator Superfamily	COG2223	Nitrate/nitrite transporter	.	c15708_g1|m.26648	2-1126[+]	.	ExpAA=184.99^PredHel=8^Topology=i23-45o60-82i95-114o140-162i221-243o247-269i276-298o313-335i	GO:0048527|lateral root development;GO:0042128|nitrate assimilation;GO:0010167|response to nitrate	GO:0015112|nitrate transmembrane transporter activity	GO:0016021|integral to membrane;GO:0016020|membrane;GO:0005886|plasma membrane	K02575|NRT, narK, nrtP, nasA; MFS transporter, NNP family, nitrate/nitrite transporter	map00910|Nitrogen metabolism
c44532_g2	gi|590593808|ref|XM_007017614.1|	495	0	Theobroma cacao Vacuolar proton ATPase A3 isoform 4 (TCM_034141) mRNA, complete cds	gi|731312052|ref|XP_010672374.1|	3110	0	PREDICTED: V-type proton ATPase subunit a3-like [Beta vulgaris subsp. vulgaris]	sp|Q8W4S4|VHAA3_ARATH	1054	E:0	RecName: Full=Vacuolar proton ATPase a3;^Eukaryota; Viridiplantae; Streptophyta; Embryophyta; Tracheophyta; Spermatophyta; Magnoliophyta; eudicotyledons; core eudicotyledons; rosids; malvids; Brassicales; Brassicaceae; Camelineae; Arabidopsis	sp|Q9SJT7|VHAA2_ARATH	1065	E:0	RecName: Full=Vacuolar proton ATPase a2;^Eukaryota; Viridiplantae; Streptophyta; Embryophyta; Tracheophyta; Spermatophyta; Magnoliophyta; eudicotyledons; core eudicotyledons; rosids; malvids; Brassicales; Brassicaceae; Camelineae; Arabidopsis	PF01496.14	V_ATPase_I	V-type ATPase 116kDa subunit family	COG1269	Archaeal/vacuolar-type H+-ATPase subunit I	.	c44532_g2|m.26753	213-2360[+]	.	ExpAA=107.73^PredHel=5^Topology=o422-444i464-486o546-568i575-597o634-653i	GO:0015991|ATP hydrolysis coupled proton transport;GO:0015986|ATP synthesis coupled proton transport;GO:0031669|cellular response to nutrient levels;GO:0032119|sequestering of zinc ion;GO:0070072|vacuolar proton-transporting V-type ATPase complex assembly;GO:0043181|vacuolar sequestering	GO:0015078|hydrogen ion transmembrane transporter activity;GO:0009678|hydrogen-translocating pyrophosphatase activity;GO:0045735|nutrient reservoir activity	GO:0009507|chloroplast;GO:0005794|Golgi apparatus;GO:0016021|integral to membrane;GO:0005739|mitochondrion;GO:0009705|plant-type vacuole membrane;GO:0000220|vacuolar proton-transporting V-type ATPase, V0 domain	K02154|ATPeV0A, ATP6N; V-type H+-transporting ATPase subunit a	map05110|Vibrio cholerae infection;map04142|Lysosome;map04145|Phagosome;map05120|Epithelial cell signaling in Helicobacter pylori infection;map05152|Tuberculosis;map04721|Synaptic vesicle cycle;map05323|Rheumatoid arthritis;map04966|Collecting duct acid secretion;map01100|Metabolic pathways;map00190|Oxidative phosphorylation
c42649_g4	gi|568868579|ref|XM_006487500.1|	376	0	PREDICTED: Citrus sinensis sterol 14-demethylase-like (LOC102623201), mRNA	gi|731360761|ref|XP_010691994.1|	2351	0	PREDICTED: obtusifoliol 14-alpha demethylase-like [Beta vulgaris subsp. vulgaris]	sp|Q9SAA9|CP511_ARATH	818	E:0	RecName: Full=Sterol 14-demethylase;^Eukaryota; Viridiplantae; Streptophyta; Embryophyta; Tracheophyta; Spermatophyta; Magnoliophyta; eudicotyledons; core eudicotyledons; rosids; malvids; Brassicales; Brassicaceae; Camelineae; Arabidopsis	sp|Q9SAA9|CP511_ARATH	842	E:0	RecName: Full=Sterol 14-demethylase;^Eukaryota; Viridiplantae; Streptophyta; Embryophyta; Tracheophyta; Spermatophyta; Magnoliophyta; eudicotyledons; core eudicotyledons; rosids; malvids; Brassicales; Brassicaceae; Camelineae; Arabidopsis	PF00067.17	p450	Cytochrome P450	COG2124	Cytochrome P450	.	c42649_g4|m.55381	338-1810[+]	.	ExpAA=22.75^PredHel=1^Topology=i13-32o	GO:0016126|sterol biosynthetic process	GO:0009055|electron carrier activity;GO:0020037|heme binding;GO:0005506|iron ion binding;GO:0008168|methyltransferase activity;GO:0008398|sterol 14-demethylase activity	GO:0005783|endoplasmic reticulum;GO:0005794|Golgi apparatus;GO:0016021|integral to membrane;GO:0005886|plasma membrane	K05917|CYP51; sterol 14-demethylase [EC:1.14.13.70]	map00100|Steroid biosynthesis;map01100|Metabolic pathways;map01110|Biosynthesis of secondary metabolites;map01130|Biosynthesis of antibiotics
c4011_g1	gi|566176108|ref|XM_006381423.1|	86	7e-36	Populus trichocarpa hypothetical protein (POPTR_0006s13280g) mRNA, complete cds	gi|902172819|gb|KNA08171.1|	728	1e-91	hypothetical protein SOVF_165040 [Spinacia oleracea]	sp|Q9JMF7|DOPP1_MOUSE	104	E:2e-24	RecName: Full=Dolichyldiphosphatase 1;^Eukaryota; Metazoa; Chordata; Craniata; Vertebrata; Euteleostomi; Mammalia; Eutheria; Euarchontoglires; Glires; Rodentia; Sciurognathi; Muroidea; Muridae; Murinae; Mus; Mus	sp|Q9JMF7|DOPP1_MOUSE	138	E:1e-37	RecName: Full=Dolichyldiphosphatase 1;^Eukaryota; Metazoa; Chordata; Craniata; Vertebrata; Euteleostomi; Mammalia; Eutheria; Euarchontoglires; Glires; Rodentia; Sciurognathi; Muroidea; Muridae; Murinae; Mus; Mus	PF01569.16	PAP2	PAP2 superfamily	COG0671	Membrane-associated phospholipid phosphatase	.	c4011_g1|m.27151	379-1170[-]	.	ExpAA=82.14^PredHel=4^Topology=i65-87o139-158i165-187o191-213i	GO:0006487|protein N-linked glycosylation	GO:0047874|dolichyldiphosphatase activity	GO:0030176|integral to endoplasmic reticulum membrane	K07252|E3.6.1.43; dolichyldiphosphatase [EC:3.6.1.43]	map00510|N-Glycan biosynthesis
c49588_g5	gi|620598306|gb|KJ461445.1|	1311	0	Brassica juncea var. tumida mitochondrion, complete genome	gi|620598307|gb|AHY20296.1|	1799	0	cytochrome c oxidase subunit 2-1 (mitochondrion) (mitochondrion) [Brassica juncea var. tumida]	sp|P93285|COX2_ARATH	410	E:1e-140	RecName: Full=Cytochrome c oxidase subunit 2;^Eukaryota; Viridiplantae; Streptophyta; Embryophyta; Tracheophyta; Spermatophyta; Magnoliophyta; eudicotyledons; core eudicotyledons; rosids; malvids; Brassicales; Brassicaceae; Camelineae; Arabidopsis	sp|P93285|COX2_ARATH	462	E:3e-162	RecName: Full=Cytochrome c oxidase subunit 2;^Eukaryota; Viridiplantae; Streptophyta; Embryophyta; Tracheophyta; Spermatophyta; Magnoliophyta; eudicotyledons; core eudicotyledons; rosids; malvids; Brassicales; Brassicaceae; Camelineae; Arabidopsis	PF02790.10	COX2_TM	Cytochrome C oxidase subunit II, transmembrane domain	COG1622	Heme/copper-type cytochrome/quinol oxidases, subunit 2	.	c49588_g5|m.27205	226-1329[+]	.	ExpAA=49.81^PredHel=2^Topology=o116-138i159-181o	GO:0022904|respiratory electron transport chain	GO:0005507|copper ion binding;GO:0004129|cytochrome-c oxidase activity;GO:0009055|electron carrier activity;GO:0020037|heme binding	GO:0016021|integral to membrane;GO:0005743|mitochondrial inner membrane;GO:0070469|respiratory chain	K02261|COX2; cytochrome c oxidase subunit 2	map00190|Oxidative phosphorylation;map04260|Cardiac muscle contraction;map05012|Parkinson's disease;map05016|Huntington's disease;map05010|Alzheimer's disease;map01100|Metabolic pathways;map04932|Non-alcoholic fatty liver disease (NAFLD)
c28723_g2	gi|567178133|ref|XM_006401150.1|	41	1e-10	Eutrema salsugineum hypothetical protein (EUTSA_v10015530mg) mRNA, complete cds	gi|326519737|dbj|BAK00241.1|	1118	4e-138	predicted protein [Hordeum vulgare subsp. vulgare]	sp|O55143|AT2A2_MOUSE	569	E:0	RecName: Full=Sarcoplasmic/endoplasmic reticulum calcium ATPase 2;^Eukaryota; Metazoa; Chordata; Craniata; Vertebrata; Euteleostomi; Mammalia; Eutheria; Euarchontoglires; Glires; Rodentia; Sciurognathi; Muroidea; Muridae; Murinae; Mus; Mus	sp|O55143|AT2A2_MOUSE	616	E:0	RecName: Full=Sarcoplasmic/endoplasmic reticulum calcium ATPase 2;^Eukaryota; Metazoa; Chordata; Craniata; Vertebrata; Euteleostomi; Mammalia; Eutheria; Euarchontoglires; Glires; Rodentia; Sciurognathi; Muroidea; Muridae; Murinae; Mus; Mus	PF00689.16	Cation_ATPase_C	Cation transporting ATPase, C-terminus	COG0474	Cation transport ATPase	.	c28723_g2|m.55707	2-904[+]	.	ExpAA=87.21^PredHel=3^Topology=i61-83o138-160i232-251o	GO:0006754|ATP biosynthetic process;GO:0006874|cellular calcium ion homeostasis;GO:0006984|ER-nucleus signaling pathway;GO:0045822|negative regulation of heart contraction;GO:0006937|regulation of muscle contraction;GO:0002026|regulation of the force of heart contraction;GO:0043434|response to peptide hormone stimulus	GO:0005524|ATP binding;GO:0005509|calcium ion binding;GO:0005388|calcium-transporting ATPase activity	GO:0016021|integral to membrane;GO:0016020|membrane;GO:0043234|protein complex;GO:0016529|sarcoplasmic reticulum;GO:0033017|sarcoplasmic reticulum membrane	K05853|ATP2A; Ca2+ transporting ATPase, sarcoplasmic/endoplasmic reticulum [EC:3.6.3.8]	map04022|cGMP-PKG signaling pathway;map04972|Pancreatic secretion;map05010|Alzheimer's disease;map04020|Calcium signaling pathway
c33377_g1	gi|566204837|ref|XM_002320538.2|	41	6e-11	Populus trichocarpa transport family protein (POPTR_0014s17660g) mRNA, complete cds	gi|641866667|gb|KDO85351.1|	612	2e-71	hypothetical protein CISIN_1g004199mg [Citrus sinensis]	sp|A4R1J7|SEC23_MAGO7	151	E:2e-39	RecName: Full=Protein transport protein SEC23;^Eukaryota; Fungi; Dikarya; Ascomycota; Pezizomycotina; Sordariomycetes; Sordariomycetidae; Magnaporthales; Magnaporthaceae; Magnaporthe	sp|A4R1J7|SEC23_MAGO7	147	E:2e-38	RecName: Full=Protein transport protein SEC23;^Eukaryota; Fungi; Dikarya; Ascomycota; Pezizomycotina; Sordariomycetes; Sordariomycetidae; Magnaporthales; Magnaporthaceae; Magnaporthe	PF04811.10	Sec23_trunk	Sec23/Sec24 trunk domain	COG5047	Vesicle coat complex COPII, subunit SEC23	.	c33377_g1|m.27524	144-881[+]	.	ExpAA=23.73^PredHel=1^Topology=o216-238i	GO:0006888|ER to Golgi vesicle-mediated transport;GO:0006886|intracellular protein transport;GO:0043581|mycelium development	GO:0046872|metal ion binding;GO:0008270|zinc ion binding	GO:0030127|COPII vesicle coat;GO:0005789|endoplasmic reticulum membrane;GO:0000139|Golgi membrane	K14006|SEC23; protein transport protein SEC23	map04141|Protein processing in endoplasmic reticulum
c6359_g1	gi|257195251|gb|GQ468525.1|	103	4e-45	Vitis vinifera cultivar Thompson Seedless glyoxal oxidase gene, complete cds	gi|731328189|ref|XP_010674911.1|	2143	0	PREDICTED: uncharacterized protein LOC104890981 [Beta vulgaris subsp. vulgaris]	sp|I1S2N3|GAOA_GIBZE	90.1	E:2e-17	RecName: Full=Galactose oxidase;^Eukaryota; Fungi; Dikarya; Ascomycota; Pezizomycotina; Sordariomycetes; Hypocreomycetidae; Hypocreales; Nectriaceae; Gibberella	sp|P0CS93|GAOA_GIBZA	90.1	E:1e-17	RecName: Full=Galactose oxidase;^Eukaryota; Fungi; Dikarya; Ascomycota; Pezizomycotina; Sordariomycetes; Hypocreomycetidae; Hypocreales; Nectriaceae; Gibberella	PF07250.6	Glyoxal_oxid_N	Glyoxal oxidase N-terminus	NOG69967	Galactose oxidase	.	c6359_g1|m.27615	135-1751[+]	.	ExpAA=20.28^PredHel=1^Topology=i7-29o	GO:0007155|cell adhesion	GO:0045480|galactose oxidase activity;GO:0046872|metal ion binding	GO:0005576|extracellular region	K04618|GAOA; galactose oxidase [EC:1.1.3.9]	map00052|Galactose metabolism
c47657_g5	gi|147821805|emb|AM467689.2|	298	4e-153	Vitis vinifera contig VV78X207576.2, whole genome shotgun sequence	gi|902237870|gb|KNA24962.1|	2947	0	hypothetical protein SOVF_010870, partial [Spinacia oleracea]	sp|Q9LK90|ALA8_ARATH	1033	E:0	RecName: Full=Putative phospholipid-transporting ATPase 8;^Eukaryota; Viridiplantae; Streptophyta; Embryophyta; Tracheophyta; Spermatophyta; Magnoliophyta; eudicotyledons; core eudicotyledons; rosids; malvids; Brassicales; Brassicaceae; Camelineae; Arabidopsis`sp|Q9LK90|ALA8_ARATH	sp|Q9LK90|ALA8_ARATH	1034	E:0	RecName: Full=Putative phospholipid-transporting ATPase 8;^Eukaryota; Viridiplantae; Streptophyta; Embryophyta; Tracheophyta; Spermatophyta; Magnoliophyta; eudicotyledons; core eudicotyledons; rosids; malvids; Brassicales; Brassicaceae; Camelineae; Arabidopsis	PF00122.15	E1-E2_ATPase	E1-E2 ATPase	COG0474	Cation transport ATPase	.	c47657_g5|m.27878	265-2412[+]	.	ExpAA=77.73^PredHel=4^Topology=i86-103o108-127i307-329o361-383i	GO:0006812|cation transport	GO:0005524|ATP binding;GO:0015662|ATPase activity, coupled to transmembrane movement of ions, phosphorylative mechanism;GO:0000287|magnesium ion binding;GO:0004012|phospholipid-translocating ATPase activity	GO:0016021|integral to membrane	K01530|E3.6.3.1; phospholipid-translocating ATPase [EC:3.6.3.1]	map04742|Taste transduction;map00230|Purine metabolism
c47657_g5	gi|147821805|emb|AM467689.2|	298	4e-153	Vitis vinifera contig VV78X207576.2, whole genome shotgun sequence	gi|902237870|gb|KNA24962.1|	2947	0	hypothetical protein SOVF_010870, partial [Spinacia oleracea]	sp|Q9LK90|ALA8_ARATH	1033	E:0	RecName: Full=Putative phospholipid-transporting ATPase 8;^Eukaryota; Viridiplantae; Streptophyta; Embryophyta; Tracheophyta; Spermatophyta; Magnoliophyta; eudicotyledons; core eudicotyledons; rosids; malvids; Brassicales; Brassicaceae; Camelineae; Arabidopsis`sp|Q9LK90|ALA8_ARATH	sp|Q9LK90|ALA8_ARATH	681	E:0	RecName: Full=Putative phospholipid-transporting ATPase 8;^Eukaryota; Viridiplantae; Streptophyta; Embryophyta; Tracheophyta; Spermatophyta; Magnoliophyta; eudicotyledons; core eudicotyledons; rosids; malvids; Brassicales; Brassicaceae; Camelineae; Arabidopsis	PF12710.2	HAD	haloacid dehalogenase-like hydrolase	COG0474	Cation transport ATPase	.	c47657_g5|m.27879	2917-4455[+]	.	ExpAA=128.24^PredHel=6^Topology=i260-277o292-312i343-365o380-402i409-430o450-469i	GO:0006812|cation transport	GO:0005524|ATP binding;GO:0015662|ATPase activity, coupled to transmembrane movement of ions, phosphorylative mechanism;GO:0000287|magnesium ion binding;GO:0004012|phospholipid-translocating ATPase activity	GO:0016021|integral to membrane	K01530|E3.6.3.1; phospholipid-translocating ATPase [EC:3.6.3.1]	map04742|Taste transduction;map00230|Purine metabolism
c35969_g1	gi|255581801|ref|XM_002531656.1|	422	0	Ricinus communis histidine kinase 1, 2, 3 plant, putative, mRNA	gi|731371144|ref|XP_010665952.1|	4152	0	PREDICTED: histidine kinase 2 [Beta vulgaris subsp. vulgaris]	sp|Q9C5U2|AHK2_ARATH	1241	E:0	RecName: Full=Histidine kinase 2;^Eukaryota; Viridiplantae; Streptophyta; Embryophyta; Tracheophyta; Spermatophyta; Magnoliophyta; eudicotyledons; core eudicotyledons; rosids; malvids; Brassicales; Brassicaceae; Camelineae; Arabidopsis	sp|Q9C5U2|AHK2_ARATH	1259	E:0	RecName: Full=Histidine kinase 2;^Eukaryota; Viridiplantae; Streptophyta; Embryophyta; Tracheophyta; Spermatophyta; Magnoliophyta; eudicotyledons; core eudicotyledons; rosids; malvids; Brassicales; Brassicaceae; Camelineae; Arabidopsis	PF03924.8	CHASE	CHASE domain	COG0642	Signal transduction histidine kinase	.	c35969_g1|m.56468	561-3974[+]	.	ExpAA=70.20^PredHel=3^Topology=i57-79o191-208i492-514o	GO:0071215|cellular response to abscisic acid stimulus;GO:0070417|cellular response to cold;GO:0035556|intracellular signal transduction;GO:0007275|multicellular organismal development;GO:0034757|negative regulation of iron ion transport;GO:0010087|phloem or xylem histogenesis;GO:0010271|regulation of chlorophyll catabolic process;GO:0009909|regulation of flower development;GO:0048509|regulation …	GO:0005524|ATP binding;GO:0009884|cytokinin receptor activity;GO:0005034|osmosensor activity;GO:0000156|phosphorelay response regulator activity;GO:0000155|phosphorelay sensor kinase activity;GO:0004673|protein histidine kinase activity	GO:0016021|integral to membrane;GO:0005622|intracellular;GO:0005886|plasma membrane	K14489|AHK2_3_4; arabidopsis histidine kinase 2/3/4 (cytokinin receptor) [EC:2.7.13.3]	map04075|Plant hormone signal transduction
c49751_g1	gi|270139355|gb|BT106307.1|	84	2e-34	Picea glauca clone GQ02906_P11 mRNA sequence	gi|902223773|gb|KNA19570.1|	859	9e-103	hypothetical protein SOVF_060290 isoform A [Spinacia oleracea]	sp|O82244|ALG3_ARATH	253	E:2e-73	RecName: Full=Dol-P-Man:Man(5)GlcNAc(2)-PP-Dol alpha-1,3-mannosyltransferase;^Eukaryota; Viridiplantae; Streptophyta; Embryophyta; Tracheophyta; Spermatophyta; Magnoliophyta; eudicotyledons; core eudicotyledons; rosids; malvids; Brassicales; Brassicaceae; Camelineae; Arabidopsis`sp|O82244|ALG3_ARATH	sp|O82244|ALG3_ARATH	287	E:2e-93	RecName: Full=Dol-P-Man:Man(5)GlcNAc(2)-PP-Dol alpha-1,3-mannosyltransferase;^Eukaryota; Viridiplantae; Streptophyta; Embryophyta; Tracheophyta; Spermatophyta; Magnoliophyta; eudicotyledons; core eudicotyledons; rosids; malvids; Brassicales; Brassicaceae; Camelineae; Arabidopsis	PF05208.8	ALG3	ALG3 protein	NOG241920	Csbd family protein	.	c49751_g1|m.56612	1804-2520[+]	.	ExpAA=132.10^PredHel=6^Topology=o15-37i58-80o95-117i147-169o184-206i213-235o	GO:0006486|protein glycosylation	GO:0000033|alpha-1,3-mannosyltransferase activity;GO:0052925|dol-P-Man:Man(5)GlcNAc(2)-PP-Dol alpha-1,3-mannosyltransferase activity	GO:0005783|endoplasmic reticulum;GO:0005789|endoplasmic reticulum membrane;GO:0016021|integral to membrane	K03845|ALG3; alpha-1,3-mannosyltransferase [EC:2.4.1.258]	map00513|Various types of N-glycan biosynthesis;map01100|Metabolic pathways;map00510|N-Glycan biosynthesis
c42303_g1	gi|590607975|ref|XM_007021077.1|	430	0	Theobroma cacao Auxin-responsive GH3 family protein (TCM_031174) mRNA, complete cds	gi|731365026|ref|XP_010694299.1|	2503	0	PREDICTED: indole-3-acetic acid-amido synthetase GH3.6 [Beta vulgaris subsp. vulgaris]	sp|Q9LSQ4|GH36_ARATH	934	E:0	RecName: Full=Indole-3-acetic acid-amido synthetase GH3.6;^Eukaryota; Viridiplantae; Streptophyta; Embryophyta; Tracheophyta; Spermatophyta; Magnoliophyta; eudicotyledons; core eudicotyledons; rosids; malvids; Brassicales; Brassicaceae; Camelineae; Arabidopsis	sp|Q9LSQ4|GH36_ARATH	933	E:0	RecName: Full=Indole-3-acetic acid-amido synthetase GH3.6;^Eukaryota; Viridiplantae; Streptophyta; Embryophyta; Tracheophyta; Spermatophyta; Magnoliophyta; eudicotyledons; core eudicotyledons; rosids; malvids; Brassicales; Brassicaceae; Camelineae; Arabidopsis	PF03321.8	GH3	GH3 auxin-responsive promoter	NOG86848	Protein involved in response to auxin stimulus	.	c42303_g1|m.19	413-1963[-]	.	.	GO:0010252|auxin homeostasis;GO:0009734|auxin mediated signaling pathway;GO:0009826|unidimensional cell growth	GO:0010279|indole-3-acetic acid amido synthetase activity	GO:0009507|chloroplast	K14487|GH3; auxin responsive GH3 gene family	map04075|Plant hormone signal transduction
c46735_g7	gi|596140908|ref|XM_007222364.1|	572	0	Prunus persica hypothetical protein (PRUPE_ppa004904mg) mRNA, complete cds	gi|731343319|ref|XP_010682836.1|	2387	0	PREDICTED: NADH dehydrogenase [ubiquinone] flavoprotein 1, mitochondrial [Beta vulgaris subsp. vulgaris]	sp|Q9FNN5|NDUV1_ARATH	848	E:0	RecName: Full=NADH dehydrogenase [ubiquinone] flavoprotein 1, mitochondrial;^Eukaryota; Viridiplantae; Streptophyta; Embryophyta; Tracheophyta; Spermatophyta; Magnoliophyta; eudicotyledons; core eudicotyledons; rosids; malvids; Brassicales; Brassicaceae; Camelineae; Arabidopsis	sp|Q9FNN5|NDUV1_ARATH	865	E:0	RecName: Full=NADH dehydrogenase [ubiquinone] flavoprotein 1, mitochondrial;^Eukaryota; Viridiplantae; Streptophyta; Embryophyta; Tracheophyta; Spermatophyta; Magnoliophyta; eudicotyledons; core eudicotyledons; rosids; malvids; Brassicales; Brassicaceae; Camelineae; Arabidopsis	PF01512.12	Complex1_51K	Respiratory-chain NADH dehydrogenase 51 Kd subunit	COG1894	NADH:ubiquinone oxidoreductase, NADH-binding (51 kD) subunit	.	c46735_g7|m.43	297-1784[+]	.	.	GO:0022900|electron transport chain	GO:0051539|4 iron, 4 sulfur cluster binding;GO:0010181|FMN binding;GO:0046872|metal ion binding;GO:0051287|NAD binding;GO:0008137|NADH dehydrogenase (ubiquinone) activity	GO:0005747|mitochondrial respiratory chain complex I	K03942|NDUFV1; NADH dehydrogenase (ubiquinone) flavoprotein 1 [EC:1.6.5.3 1.6.99.3]	map05012|Parkinson's disease;map04932|Non-alcoholic fatty liver disease (NAFLD);map05016|Huntington's disease;map05010|Alzheimer's disease;map01100|Metabolic pathways;map00190|Oxidative phosphorylation
c28232_g1	gi|71044002|gb|AC149383.2|	243	3e-123	Phakopsora pachyrhizi clone JGIAFNA-5A9, complete sequence	gi|575482922|ref|XP_006680755.1|	936	4e-124	hypothetical protein BATDEDRAFT_30413 [Batrachochytrium dendrobatidis JAM81]	sp|Q9Z2U1|PSA5_MOUSE	412	E:4e-144	RecName: Full=Proteasome subunit alpha type-5;^Eukaryota; Metazoa; Chordata; Craniata; Vertebrata; Euteleostomi; Mammalia; Eutheria; Euarchontoglires; Glires; Rodentia; Sciurognathi; Muroidea; Muridae; Murinae; Mus; Mus	sp|Q9Z2U1|PSA5_MOUSE	412	E:4e-145	RecName: Full=Proteasome subunit alpha type-5;^Eukaryota; Metazoa; Chordata; Craniata; Vertebrata; Euteleostomi; Mammalia; Eutheria; Euarchontoglires; Glires; Rodentia; Sciurognathi; Muroidea; Muridae; Murinae; Mus; Mus	PF10584.4	Proteasome_A_N	Proteasome subunit A N-terminal signature	COG0638	20S proteasome, alpha and beta subunits	.	c28232_g1|m.28312	74-802[-]	.	.	GO:0006511|ubiquitin-dependent protein catabolic process	GO:0004298|threonine-type endopeptidase activity	GO:0005829|cytosol;GO:0005634|nucleus;GO:0005839|proteasome core complex;GO:0019773|proteasome core complex, alpha-subunit complex	K02729|PSMA5; 20S proteasome subunit alpha 5 [EC:3.4.25.1]	map03050|Proteasome
c47046_g2	gi|568882327|ref|XM_006493927.1|	97	7e-42	PREDICTED: Citrus sinensis probable indole-3-pyruvate monooxygenase YUCCA3-like (LOC102625327), mRNA	gi|902173313|gb|KNA08247.1|	1814	0	hypothetical protein SOVF_164030 [Spinacia oleracea]	sp|Q9SVU0|YUC8_ARATH	613	E:0	RecName: Full=Flavin-containing monooxygenase YUCCA8;^Eukaryota; Viridiplantae; Streptophyta; Embryophyta; Tracheophyta; Spermatophyta; Magnoliophyta; eudicotyledons; core eudicotyledons; rosids; malvids; Brassicales; Brassicaceae; Camelineae; Arabidopsis	sp|Q9SVU0|YUC8_ARATH	615	E:0	RecName: Full=Flavin-containing monooxygenase YUCCA8;^Eukaryota; Viridiplantae; Streptophyta; Embryophyta; Tracheophyta; Spermatophyta; Magnoliophyta; eudicotyledons; core eudicotyledons; rosids; malvids; Brassicales; Brassicaceae; Camelineae; Arabidopsis	PF13738.1	Pyr_redox_3	Pyridine nucleotide-disulphide oxidoreductase	COG2072	Predicted flavoprotein involved in K+ transport	.	c47046_g2|m.28337	94-1368[+]	.	ExpAA=19.73^PredHel=1^Topology=o249-268i	GO:0009851|auxin biosynthetic process;GO:0009742|brassinosteroid mediated signaling pathway	GO:0050660|flavin adenine dinucleotide binding;GO:0004499|N,N-dimethylaniline monooxygenase activity;GO:0050661|NADP binding	.	K11816|YUCCA; indole-3-pyruvate monooxygenase [EC:1.14.13.168]	map01100|Metabolic pathways;map00380|Tryptophan metabolism
c46406_g7	gi|593795141|ref|XM_007160547.1|	238	5e-120	Phaseolus vulgaris hypothetical protein (PHAVU_001G001700g) mRNA, complete cds	gi|731375718|ref|XP_010667345.1|	3167	0	PREDICTED: prolyl endopeptidase-like [Beta vulgaris subsp. vulgaris]	sp|Q9QUR6|PPCE_MOUSE	758	E:0	RecName: Full=Prolyl endopeptidase;^Eukaryota; Metazoa; Chordata; Craniata; Vertebrata; Euteleostomi; Mammalia; Eutheria; Euarchontoglires; Glires; Rodentia; Sciurognathi; Muroidea; Muridae; Murinae; Mus; Mus	sp|Q9QUR6|PPCE_MOUSE	758	E:0	RecName: Full=Prolyl endopeptidase;^Eukaryota; Metazoa; Chordata; Craniata; Vertebrata; Euteleostomi; Mammalia; Eutheria; Euarchontoglires; Glires; Rodentia; Sciurognathi; Muroidea; Muridae; Murinae; Mus; Mus	PF02897.10	Peptidase_S9_N	Prolyl oligopeptidase, N-terminal beta-propeller domain	COG1505	Serine proteases of the peptidase family S9A	.	c46406_g7|m.60	338-2527[-]	.	.	GO:0019538|protein metabolic process;GO:0006508|proteolysis	GO:0042277|peptide binding;GO:0004252|serine-type endopeptidase activity;GO:0070008|serine-type exopeptidase activity	GO:0005737|cytoplasm;GO:0005829|cytosol;GO:0005634|nucleus	K01322|PREP; prolyl oligopeptidase [EC:3.4.21.26]	map04614|Renin-angiotensin system
c44139_g1	gi|350538892|ref|NM_001247691.1|	204	3e-101	Solanum lycopersicum beta-mannosidase enzyme (LOC543698), mRNA	gi|902186387|gb|KNA10671.1|	2124	0	hypothetical protein SOVF_142210 [Spinacia oleracea]	sp|Q9LV33|BGL44_ARATH	768	E:0	RecName: Full=Beta-glucosidase 44;^Eukaryota; Viridiplantae; Streptophyta; Embryophyta; Tracheophyta; Spermatophyta; Magnoliophyta; eudicotyledons; core eudicotyledons; rosids; malvids; Brassicales; Brassicaceae; Camelineae; Arabidopsis	sp|Q9LV33|BGL44_ARATH	210	E:8e-64	RecName: Full=Beta-glucosidase 44;^Eukaryota; Viridiplantae; Streptophyta; Embryophyta; Tracheophyta; Spermatophyta; Magnoliophyta; eudicotyledons; core eudicotyledons; rosids; malvids; Brassicales; Brassicaceae; Camelineae; Arabidopsis	PF00232.13	Glyco_hydro_1	Glycosyl hydrolase family 1	COG2723	Beta-glucosidase/6-phospho-beta-glucosidase/beta-galactosidase	.	c44139_g1|m.28352	1438-1938[-]	.	ExpAA=23.99^PredHel=1^Topology=o22-44i	GO:0005975|carbohydrate metabolic process	GO:0080081|4-methylumbelliferyl-beta-D-glucopyranoside beta-glucosidase activity;GO:0047668|amygdalin beta-glucosidase activity;GO:0080083|beta-gentiobiose beta-glucosidase activity;GO:0004567|beta-mannosidase activity;GO:0080079|cellobiose glucosidase activity;GO:0080082|esculin beta-glucosidase activity;GO:0046872|metal ion binding	GO:0022626|cytosolic ribosome;GO:0005576|extracellular region;GO:0009505|plant-type cell wall	K05350|bglB; beta-glucosidase [EC:3.2.1.21]	map01110|Biosynthesis of secondary metabolites;map01100|Metabolic pathways;map00940|Phenylpropanoid biosynthesis;map00460|Cyanoamino acid metabolism;map00500|Starch and sucrose metabolism
c44139_g1	gi|350538892|ref|NM_001247691.1|	204	3e-101	Solanum lycopersicum beta-mannosidase enzyme (LOC543698), mRNA	gi|902186387|gb|KNA10671.1|	2124	0	hypothetical protein SOVF_142210 [Spinacia oleracea]	sp|Q9LV33|BGL44_ARATH	768	E:0	RecName: Full=Beta-glucosidase 44;^Eukaryota; Viridiplantae; Streptophyta; Embryophyta; Tracheophyta; Spermatophyta; Magnoliophyta; eudicotyledons; core eudicotyledons; rosids; malvids; Brassicales; Brassicaceae; Camelineae; Arabidopsis	sp|Q9LV33|BGL44_ARATH	551	E:0	RecName: Full=Beta-glucosidase 44;^Eukaryota; Viridiplantae; Streptophyta; Embryophyta; Tracheophyta; Spermatophyta; Magnoliophyta; eudicotyledons; core eudicotyledons; rosids; malvids; Brassicales; Brassicaceae; Camelineae; Arabidopsis	PF00232.13	Glyco_hydro_1	Glycosyl hydrolase family 1	COG2723	Beta-glucosidase/6-phospho-beta-glucosidase/beta-galactosidase	.	c44139_g1|m.28351	229-1251[-]	.	.	GO:0005975|carbohydrate metabolic process	GO:0080081|4-methylumbelliferyl-beta-D-glucopyranoside beta-glucosidase activity;GO:0047668|amygdalin beta-glucosidase activity;GO:0080083|beta-gentiobiose beta-glucosidase activity;GO:0004567|beta-mannosidase activity;GO:0080079|cellobiose glucosidase activity;GO:0080082|esculin beta-glucosidase activity;GO:0046872|metal ion binding	GO:0022626|cytosolic ribosome;GO:0005576|extracellular region;GO:0009505|plant-type cell wall	K05350|bglB; beta-glucosidase [EC:3.2.1.21]	map01110|Biosynthesis of secondary metabolites;map01100|Metabolic pathways;map00940|Phenylpropanoid biosynthesis;map00460|Cyanoamino acid metabolism;map00500|Starch and sucrose metabolism
c36279_g2	gi|566172570|ref|XM_002307473.2|	155	3e-74	Populus trichocarpa zinc finger family protein (POPTR_0005s21710g) mRNA, complete cds	gi|731313621|ref|XP_010681146.1|	1096	2e-144	PREDICTED: protein S-acyltransferase 8-like isoform X2 [Beta vulgaris subsp. vulgaris]	sp|Q9SB58|ZDH19_ARATH	295	E:2e-94	RecName: Full=Probable S-acyltransferase At4g24630;^Eukaryota; Viridiplantae; Streptophyta; Embryophyta; Tracheophyta; Spermatophyta; Magnoliophyta; eudicotyledons; core eudicotyledons; rosids; malvids; Brassicales; Brassicaceae; Camelineae; Arabidopsis	sp|Q9SB58|ZDH19_ARATH	308	E:2e-101	RecName: Full=Probable S-acyltransferase At4g24630;^Eukaryota; Viridiplantae; Streptophyta; Embryophyta; Tracheophyta; Spermatophyta; Magnoliophyta; eudicotyledons; core eudicotyledons; rosids; malvids; Brassicales; Brassicaceae; Camelineae; Arabidopsis	PF01529.15	zf-DHHC	DHHC palmitoyltransferase	COG5273	Uncharacterized protein containing DHHC-type Zn finger	.	c36279_g2|m.87	370-1158[-]	.	ExpAA=46.83^PredHel=2^Topology=i36-58o81-103i	.	GO:0046872|metal ion binding;GO:0016746|transferase activity, transferring acyl groups;GO:0008270|zinc ion binding	GO:0016021|integral to membrane;GO:0005886|plasma membrane	K16675|ZDHHC9_14_18; palmitoyltransferase ZDHHC9/14/18 [EC:2.3.1.225]	map04391|Hippo signaling pathway - fly
c45752_g2	gi|563322838|gb|KF642609.1|	181	2e-88	Prunus salicina GTP-binding nuclear protein Ran1 mRNA, complete cds	gi|902206092|gb|KNA15376.1|	686	7e-83	hypothetical protein SOVF_098770 [Spinacia oleracea]	sp|Q8H156|RAN3_ARATH	259	E:2e-80	RecName: Full=GTP-binding nuclear protein Ran-3;^Eukaryota; Viridiplantae; Streptophyta; Embryophyta; Tracheophyta; Spermatophyta; Magnoliophyta; eudicotyledons; core eudicotyledons; rosids; malvids; Brassicales; Brassicaceae; Camelineae; Arabidopsis`sp|Q8H156|RAN3_ARATH	sp|Q8H156|RAN3_ARATH	245	E:2e-81	RecName: Full=GTP-binding nuclear protein Ran-3;^Eukaryota; Viridiplantae; Streptophyta; Embryophyta; Tracheophyta; Spermatophyta; Magnoliophyta; eudicotyledons; core eudicotyledons; rosids; malvids; Brassicales; Brassicaceae; Camelineae; Arabidopsis	PF00071.17	Ras	Ras family	COG1100	GTPase SAR1 and related small G proteins	.	c45752_g2|m.138	532-924[-]	.	.	GO:0006606|protein import into nucleus;GO:0007264|small GTPase mediated signal transduction	GO:0005525|GTP binding;GO:0003924|GTPase activity	GO:0005794|Golgi apparatus;GO:0005634|nucleus;GO:0009506|plasmodesma	K07936|RAN; GTP-binding nuclear protein Ran	map03008|Ribosome biogenesis in eukaryotes;map05166|HTLV-I infection;map05169|Epstein-Barr virus infection;map03013|RNA transport
c45533_g3	gi|255550971|ref|XM_002516488.1|	371	0	Ricinus communis Poly(A) polymerase beta, putative, mRNA	gi|902237171|gb|KNA24680.1|	2294	0	hypothetical protein SOVF_012610 [Spinacia oleracea]	sp|Q54J73|PAP_DICDI	433	E:3e-132	RecName: Full=Poly(A) polymerase;^Eukaryota; Amoebozoa; Mycetozoa; Dictyosteliida; Dictyostelium	sp|Q54J73|PAP_DICDI	453	E:2e-146	RecName: Full=Poly(A) polymerase;^Eukaryota; Amoebozoa; Mycetozoa; Dictyosteliida; Dictyostelium	PF04928.12	PAP_central	Poly(A) polymerase central domain	COG5186	Poly(A) polymerase	.	c45533_g3|m.160	1587-3644[-]	.	.	GO:0006378|mRNA polyadenylation;GO:0006351|transcription, DNA-dependent	GO:0005524|ATP binding;GO:0046872|metal ion binding;GO:0004652|polynucleotide adenylyltransferase activity;GO:0003723|RNA binding	GO:0005847|mRNA cleavage and polyadenylation specificity factor complex	K14376|PAP; poly(A) polymerase [EC:2.7.7.19]	map03015|mRNA surveillance pathway
c47908_g9	gi|595868230|ref|XM_007211929.1|	213	3e-106	Prunus persica hypothetical protein (PRUPE_ppa011035mg) mRNA, complete cds	gi|902188454|gb|KNA11154.1|	1004	1e-128	hypothetical protein SOVF_137750 [Spinacia oleracea]	sp|Q9FGK5|RAA5A_ARATH	369	E:2e-121	RecName: Full=Ras-related protein RABA5a;^Eukaryota; Viridiplantae; Streptophyta; Embryophyta; Tracheophyta; Spermatophyta; Magnoliophyta; eudicotyledons; core eudicotyledons; rosids; malvids; Brassicales; Brassicaceae; Camelineae; Arabidopsis	sp|Q9FGK5|RAA5A_ARATH	369	E:2e-128	RecName: Full=Ras-related protein RABA5a;^Eukaryota; Viridiplantae; Streptophyta; Embryophyta; Tracheophyta; Spermatophyta; Magnoliophyta; eudicotyledons; core eudicotyledons; rosids; malvids; Brassicales; Brassicaceae; Camelineae; Arabidopsis	PF00025.16	Arf	ADP-ribosylation factor family	COG1100	GTPase SAR1 and related small G proteins	.	c47908_g9|m.198	300-983[-]	.	.	GO:0015031|protein transport;GO:0007264|small GTPase mediated signal transduction	GO:0005525|GTP binding	GO:0005886|plasma membrane;GO:0005774|vacuolar membrane	K07904|RAB11A; Ras-related protein Rab-11A	map04962|Vasopressin-regulated water reabsorption;map04972|Pancreatic secretion;map04961|Endocrine and other factor-regulated calcium reabsorption;map04144|Endocytosis
c48792_g2	gi|357437768|ref|XM_003589112.1|	428	0	Medicago truncatula Polyadenylate-binding protein (MTR_1g019150) mRNA, complete cds	gi|902228617|gb|KNA21192.1|	2528	0	hypothetical protein SOVF_045790 [Spinacia oleracea]	sp|P42731|PABP2_ARATH	772	E:0	RecName: Full=Polyadenylate-binding protein 2;^Eukaryota; Viridiplantae; Streptophyta; Embryophyta; Tracheophyta; Spermatophyta; Magnoliophyta; eudicotyledons; core eudicotyledons; rosids; malvids; Brassicales; Brassicaceae; Camelineae; Arabidopsis	sp|P42731|PABP2_ARATH	846	E:0	RecName: Full=Polyadenylate-binding protein 2;^Eukaryota; Viridiplantae; Streptophyta; Embryophyta; Tracheophyta; Spermatophyta; Magnoliophyta; eudicotyledons; core eudicotyledons; rosids; malvids; Brassicales; Brassicaceae; Camelineae; Arabidopsis	PF00076.17	RRM_1	RNA recognition motif. (a.k.a. RRM, RBD, or RNP domain)	COG0724	RNA-binding proteins (RRM domain)	.	c48792_g2|m.28527	555-2498[-]	.	.	GO:0009651|response to salt stress	GO:0000166|nucleotide binding;GO:0003743|translation initiation factor activity	GO:0005829|cytosol	K13126|PABPC; polyadenylate-binding protein	map03015|mRNA surveillance pathway;map03013|RNA transport;map03018|RNA degradation
c43375_g2	gi|568838552|ref|XM_006473212.1|	35	2e-07	PREDICTED: Citrus sinensis cysteine proteinase RD21a-like (LOC102623323), mRNA	gi|731349851|ref|XP_010686210.1|	1000	6e-126	PREDICTED: xylem cysteine proteinase 2-like [Beta vulgaris subsp. vulgaris]	sp|O65493|XCP1_ARATH	269	E:2e-83	RecName: Full=Xylem cysteine proteinase 1;^Eukaryota; Viridiplantae; Streptophyta; Embryophyta; Tracheophyta; Spermatophyta; Magnoliophyta; eudicotyledons; core eudicotyledons; rosids; malvids; Brassicales; Brassicaceae; Camelineae; Arabidopsis	sp|O65493|XCP1_ARATH	269	E:3e-85	RecName: Full=Xylem cysteine proteinase 1;^Eukaryota; Viridiplantae; Streptophyta; Embryophyta; Tracheophyta; Spermatophyta; Magnoliophyta; eudicotyledons; core eudicotyledons; rosids; malvids; Brassicales; Brassicaceae; Camelineae; Arabidopsis	PF08246.7	Inhibitor_I29	Cathepsin propeptide inhibitor domain (I29)	COG4870	Cysteine protease	.	c43375_g2|m.28546	1-1134[-]	sigP:1^28^0.545^YES	.	GO:0010623|developmental programmed cell death;GO:0006508|proteolysis	GO:0008234|cysteine-type peptidase activity	GO:0005634|nucleus;GO:0000325|plant-type vacuole;GO:0005886|plasma membrane	K16290|XCP; xylem cysteine proteinase [EC:3.4.22.-]	.
c49107_g27	gi|21321025|dbj|AB069968.1|	263	4e-134	Oryza sativa Japonica Group OsCLC-2 gene for chloride channel, paritial cds	gi|701777612|gb|KGQ11299.1|	1550	0	Putative acyl-CoA thioester hydrolase ybhC [Beauveria bassiana D1-5]	sp|P46130|YBHC_ECOLI	874	E:0	RecName: Full=Putative acyl-CoA thioester hydrolase YbhC;^Bacteria; Proteobacteria; Gammaproteobacteria; Enterobacteriales; Enterobacteriaceae; Escherichia	sp|P46130|YBHC_ECOLI	639	E:0	RecName: Full=Putative acyl-CoA thioester hydrolase YbhC;^Bacteria; Proteobacteria; Gammaproteobacteria; Enterobacteriales; Enterobacteriaceae; Escherichia	PF01095.14	Pectinesterase	Pectinesterase	COG4677	Pectin methylesterase	.	c49107_g27|m.317	676-1608[+]	.	.	GO:0042545|cell wall modification	GO:0045330|aspartyl esterase activity;GO:0030599|pectinesterase activity	GO:0009279|cell outer membrane;GO:0005618|cell wall;GO:0005886|plasma membrane	K01051|E3.1.1.11; pectinesterase [EC:3.1.1.11]	map01100|Metabolic pathways;map00040|Pentose and glucuronate interconversions;map00500|Starch and sucrose metabolism
c42829_g1	gi|4884971|gb|AF145481.1|AF145481	465	0	Mesembryanthemum crystallinum cytosolic glutamine synthetase mRNA, partial cds	gi|228454|prf||1804333B	1394	5e-177	Gln synthetase	sp|Q56WN1|GLN11_ARATH	535	E:4e-177	RecName: Full=Glutamine synthetase cytosolic isozyme 1-1;^Eukaryota; Viridiplantae; Streptophyta; Embryophyta; Tracheophyta; Spermatophyta; Magnoliophyta; eudicotyledons; core eudicotyledons; rosids; malvids; Brassicales; Brassicaceae; Camelineae; Arabidopsis`sp|Q56WN1|GLN11_ARATH	sp|Q56WN1|GLN11_ARATH	528	E:0	RecName: Full=Glutamine synthetase cytosolic isozyme 1-1;^Eukaryota; Viridiplantae; Streptophyta; Embryophyta; Tracheophyta; Spermatophyta; Magnoliophyta; eudicotyledons; core eudicotyledons; rosids; malvids; Brassicales; Brassicaceae; Camelineae; Arabidopsis	PF03951.14	Gln-synt_N	Glutamine synthetase, beta-Grasp domain	COG0174	Glutamine synthetase	.	c42829_g1|m.335	1229-2107[+]	.	.	GO:0006542|glutamine biosynthetic process;GO:0010150|leaf senescence;GO:0042128|nitrate assimilation;GO:0009399|nitrogen fixation	GO:0005524|ATP binding;GO:0005507|copper ion binding;GO:0004356|glutamate-ammonia ligase activity	GO:0005618|cell wall;GO:0022626|cytosolic ribosome;GO:0005886|plasma membrane;GO:0009506|plasmodesma	K01915|glnA, GLUL; glutamine synthetase [EC:6.3.1.2]	map00630|Glyoxylate and dicarboxylate metabolism;map00220|Arginine biosynthesis;map01230|Biosynthesis of amino acids;map00250|Alanine, aspartate and glutamate metabolism;map04724|Glutamatergic synapse;map04727|GABAergic synapse;map02020|Two-component system;map01100|Metabolic pathways;map01120|Microbial metabolism in diverse environments;map00910|Nitrogen metabolism
c43729_g1	gi|590686030|ref|XM_007042199.1|	586	0	Theobroma cacao DNA helicase (RECQl4A) isoform 2 (TCM_006933) mRNA, complete cds	gi|731359146|ref|XP_010691128.1|	4054	0	PREDICTED: ATP-dependent DNA helicase Q-like 4A [Beta vulgaris subsp. vulgaris]	sp|Q8L840|RQL4A_ARATH	1214	E:0	RecName: Full=ATP-dependent DNA helicase Q-like 4A;^Eukaryota; Viridiplantae; Streptophyta; Embryophyta; Tracheophyta; Spermatophyta; Magnoliophyta; eudicotyledons; core eudicotyledons; rosids; malvids; Brassicales; Brassicaceae; Camelineae; Arabidopsis	sp|Q8L840|RQL4A_ARATH	1268	E:0	RecName: Full=ATP-dependent DNA helicase Q-like 4A;^Eukaryota; Viridiplantae; Streptophyta; Embryophyta; Tracheophyta; Spermatophyta; Magnoliophyta; eudicotyledons; core eudicotyledons; rosids; malvids; Brassicales; Brassicaceae; Camelineae; Arabidopsis	PF00270.24	DEAD	DEAD/DEAH box helicase	COG0514	Superfamily II DNA helicase	.	c43729_g1|m.28675	164-3820[+]	.	.	GO:0071215|cellular response to abscisic acid stimulus;GO:0070417|cellular response to cold;GO:0051276|chromosome organization;GO:0006260|DNA replication;GO:0000724|double-strand break repair via homologous recombination	GO:0043138|3'-5' DNA helicase activity;GO:0005524|ATP binding;GO:0043140|ATP-dependent 3'-5' DNA helicase activity;GO:0046872|metal ion binding;GO:0003676|nucleic acid binding	GO:0005634|nucleus;GO:0009506|plasmodesma	K10901|BLM, RECQL3, SGS1; bloom syndrome protein [EC:3.6.4.12]	map03440|Homologous recombination;map03460|Fanconi anemia pathway
c43902_g3	gi|357441834|ref|XM_003591147.1|	188	4e-92	Medicago truncatula Syntaxin (MTR_1g083790) mRNA, complete cds	gi|567881873|ref|XP_006433495.1|	1023	4e-126	hypothetical protein CICLE_v10001826mg [Citrus clementina]	sp|Q9SUJ1|SYP43_ARATH	388	E:2e-123	RecName: Full=Syntaxin-43;^Eukaryota; Viridiplantae; Streptophyta; Embryophyta; Tracheophyta; Spermatophyta; Magnoliophyta; eudicotyledons; core eudicotyledons; rosids; malvids; Brassicales; Brassicaceae; Camelineae; Arabidopsis	sp|Q9SUJ1|SYP43_ARATH	420	E:5e-146	RecName: Full=Syntaxin-43;^Eukaryota; Viridiplantae; Streptophyta; Embryophyta; Tracheophyta; Spermatophyta; Magnoliophyta; eudicotyledons; core eudicotyledons; rosids; malvids; Brassicales; Brassicaceae; Camelineae; Arabidopsis	PF00804.20	Syntaxin	Syntaxin	COG5325	t-SNARE complex subunit, syntaxin	.	c43902_g3|m.28721	488-1333[-]	.	ExpAA=22.42^PredHel=1^Topology=i254-276o	GO:0007030|Golgi organization;GO:0006886|intracellular protein transport;GO:0009306|protein secretion;GO:1900150|regulation of defense response to fungus;GO:0007034|vacuolar transport;GO:0016192|vesicle-mediated transport	.	GO:0005768|endosome;GO:0005794|Golgi apparatus;GO:0016021|integral to membrane;GO:0005802|trans-Golgi network	K08489|STX16; syntaxin 16	map04130|SNARE interactions in vesicular transport
c46289_g2	gi|461496412|ref|NM_001247151.2|	57	1e-19	Solanum lycopersicum enolase (PGH1), mRNA	gi|552917978|gb|ESA02955.1|	1095	1e-142	hypothetical protein GLOINDRAFT_337051 [Rhizophagus irregularis DAOM 181602]	sp|P15007|ENO_DROME	483	E:4e-165	RecName: Full=Enolase;^Eukaryota; Metazoa; Ecdysozoa; Arthropoda; Hexapoda; Insecta; Pterygota; Neoptera; Endopterygota; Diptera; Brachycera; Muscomorpha; Ephydroidea; Drosophilidae; Drosophila; Sophophora	sp|P15007|ENO_DROME	482	E:2e-168	RecName: Full=Enolase;^Eukaryota; Metazoa; Ecdysozoa; Arthropoda; Hexapoda; Insecta; Pterygota; Neoptera; Endopterygota; Diptera; Brachycera; Muscomorpha; Ephydroidea; Drosophilidae; Drosophila; Sophophora	PF00113.17	Enolase_C	Enolase, C-terminal TIM barrel domain	COG0148	Enolase	.	c46289_g2|m.28724	598-1407[-]	.	.	GO:0006096|glycolysis	GO:0000287|magnesium ion binding;GO:0004634|phosphopyruvate hydratase activity	GO:0005811|lipid particle;GO:0000015|phosphopyruvate hydratase complex	K01689|ENO, eno; enolase [EC:4.2.1.11]	map04066|HIF-1 signaling pathway;map01200|Carbon metabolism;map00680|Methane metabolism;map01230|Biosynthesis of amino acids;map00010|Glycolysis / Gluconeogenesis;map01110|Biosynthesis of secondary metabolites;map03018|RNA degradation;map01100|Metabolic pathways;map01120|Microbial metabolism in diverse environments;map01130|Biosynthesis of antibiotics
c40709_g1	gi|567867138|ref|XM_006426129.1|	664	0	Citrus clementina hypothetical protein (CICLE_v10025088mg) mRNA, complete cds	gi|743877983|ref|XP_010908072.1|	2497	0	PREDICTED: LOW QUALITY PROTEIN: phosphoenolpyruvate carboxykinase [ATP]-like [Elaeis guineensis]	sp|Q9T074|PCKA_ARATH	956	E:0	RecName: Full=Phosphoenolpyruvate carboxykinase [ATP];^Eukaryota; Viridiplantae; Streptophyta; Embryophyta; Tracheophyta; Spermatophyta; Magnoliophyta; eudicotyledons; core eudicotyledons; rosids; malvids; Brassicales; Brassicaceae; Camelineae; Arabidopsis	sp|Q9T074|PCKA_ARATH	881	E:0	RecName: Full=Phosphoenolpyruvate carboxykinase [ATP];^Eukaryota; Viridiplantae; Streptophyta; Embryophyta; Tracheophyta; Spermatophyta; Magnoliophyta; eudicotyledons; core eudicotyledons; rosids; malvids; Brassicales; Brassicaceae; Camelineae; Arabidopsis	PF01293.15	PEPCK_ATP	Phosphoenolpyruvate carboxykinase	COG1866	Phosphoenolpyruvate carboxykinase (ATP)	.	c40709_g1|m.28815	985-2352[+]	.	.	GO:0016036|cellular response to phosphate starvation;GO:0009817|defense response to fungus, incompatible interaction;GO:0006094|gluconeogenesis;GO:0046686|response to cadmium ion	GO:0005524|ATP binding;GO:0004612|phosphoenolpyruvate carboxykinase (ATP) activity	GO:0005829|cytosol;GO:0016020|membrane;GO:0005730|nucleolus	K01610|E4.1.1.49, pckA; phosphoenolpyruvate carboxykinase (ATP) [EC:4.1.1.49]	map00620|Pyruvate metabolism;map01200|Carbon metabolism;map00020|Citrate cycle (TCA cycle);map00010|Glycolysis / Gluconeogenesis;map00710|Carbon fixation in photosynthetic organisms;map01110|Biosynthesis of secondary metabolites;map01100|Metabolic pathways;map01120|Microbial metabolism in diverse environments;map01130|Biosynthesis of antibiotics
c44294_g3	gi|393716192|dbj|AB623936.1|	183	8e-90	Camellia sinensis DNA, SSR marker, MSE0245	gi|330318567|gb|AEC10955.1|	516	2e-61	ribosomal protein L35 [Camellia sinensis]	sp|O80626|RL352_ARATH	197	E:1e-60	RecName: Full=60S ribosomal protein L35-2;^Eukaryota; Viridiplantae; Streptophyta; Embryophyta; Tracheophyta; Spermatophyta; Magnoliophyta; eudicotyledons; core eudicotyledons; rosids; malvids; Brassicales; Brassicaceae; Camelineae; Arabidopsis	sp|O80626|RL352_ARATH	219	E:8e-73	RecName: Full=60S ribosomal protein L35-2;^Eukaryota; Viridiplantae; Streptophyta; Embryophyta; Tracheophyta; Spermatophyta; Magnoliophyta; eudicotyledons; core eudicotyledons; rosids; malvids; Brassicales; Brassicaceae; Camelineae; Arabidopsis	PF00831.18	Ribosomal_L29	Ribosomal L29 protein	COG0255	Ribosomal protein L29	.	c44294_g3|m.616	675-1046[-]	.	.	GO:0006412|translation	GO:0003735|structural constituent of ribosome	GO:0022625|cytosolic large ribosomal subunit	K02918|RP-L35e, RPL35; large subunit ribosomal protein L35e	map03010|Ribosome
c32325_g2	gi|388501437|gb|BT138990.1|	225	1e-113	Medicago truncatula clone JCVI-FLMt-8J2 unknown mRNA	gi|145334271|ref|NP_001078516.1|	668	5e-87	Histone H3.3 [Arabidopsis thaliana]	sp|Q71H73|H33_VITVI	256	E:1e-86	RecName: Full=Histone H3.3;^Eukaryota; Viridiplantae; Streptophyta; Embryophyta; Tracheophyta; Spermatophyta; Magnoliophyta; eudicotyledons; core eudicotyledons; rosids; Vitales; Vitaceae; Vitis	sp|Q71H73|H33_VITVI	256	E:5e-87	RecName: Full=Histone H3.3;^Eukaryota; Viridiplantae; Streptophyta; Embryophyta; Tracheophyta; Spermatophyta; Magnoliophyta; eudicotyledons; core eudicotyledons; rosids; Vitales; Vitaceae; Vitis	PF00125.19	Histone	Core histone H2A/H2B/H3/H4	COG2036	Histones H3 and H4	.	c32325_g2|m.28863	81-458[+]	.	.	GO:0006334|nucleosome assembly	GO:0003677|DNA binding	GO:0000786|nucleosome;GO:0005634|nucleus	K11253|H3; histone H3	map05322|Systemic lupus erythematosus;map05034|Alcoholism;map05202|Transcriptional misregulation in cancer
c42373_g1	gi|590705030|ref|XM_007047260.1|	368	0	Theobroma cacao SET domain-containing protein isoform 6 (TCM_000655) mRNA, complete cds	gi|731332696|ref|XP_010677348.1|	2995	0	PREDICTED: histone-lysine N-methyltransferase CLF isoform X1 [Beta vulgaris subsp. vulgaris]	sp|P93831|CLF_ARATH	857	E:0	RecName: Full=Histone-lysine N-methyltransferase CLF;^Eukaryota; Viridiplantae; Streptophyta; Embryophyta; Tracheophyta; Spermatophyta; Magnoliophyta; eudicotyledons; core eudicotyledons; rosids; malvids; Brassicales; Brassicaceae; Camelineae; Arabidopsis	sp|P93831|CLF_ARATH	934	E:0	RecName: Full=Histone-lysine N-methyltransferase CLF;^Eukaryota; Viridiplantae; Streptophyta; Embryophyta; Tracheophyta; Spermatophyta; Magnoliophyta; eudicotyledons; core eudicotyledons; rosids; malvids; Brassicales; Brassicaceae; Camelineae; Arabidopsis	PF00856.23	SET	SET domain	COG2940	Proteins containing SET domain	.	c42373_g1|m.28916	252-2951[+]	.	.	GO:0030154|cell differentiation;GO:0009294|DNA mediated transformation;GO:0009908|flower development;GO:0016571|histone methylation;GO:0009965|leaf morphogenesis;GO:0045857|negative regulation of molecular function, epigenetic;GO:0006349|regulation of gene expression by genetic imprinting;GO:0006351|transcription, DNA-dependent;GO:0010228|vegetative to reproductive phase transition of meristem	GO:0018024|histone-lysine N-methyltransferase activity;GO:0003700|sequence-specific DNA binding transcription factor activity;GO:0003727|single-stranded RNA binding	GO:0005634|nucleus;GO:0031519|PcG protein complex	K11430|EZH2; histone-lysine N-methyltransferase EZH2 [EC:2.1.1.43]	map05206|MicroRNAs in cancer
c46156_g7	gi|571436891|ref|XR_412987.1|	204	5e-101	PREDICTED: Glycine max methylthioribose kinase-like (LOC100777697), misc_RNA	gi|731360156|ref|XP_010691663.1|	1669	0	PREDICTED: methylthioribose kinase [Beta vulgaris subsp. vulgaris]	sp|Q9C6D2|MTK_ARATH	616	E:0	RecName: Full=Methylthioribose kinase;^Eukaryota; Viridiplantae; Streptophyta; Embryophyta; Tracheophyta; Spermatophyta; Magnoliophyta; eudicotyledons; core eudicotyledons; rosids; malvids; Brassicales; Brassicaceae; Camelineae; Arabidopsis	sp|Q9C6D2|MTK_ARATH	586	E:0	RecName: Full=Methylthioribose kinase;^Eukaryota; Viridiplantae; Streptophyta; Embryophyta; Tracheophyta; Spermatophyta; Magnoliophyta; eudicotyledons; core eudicotyledons; rosids; malvids; Brassicales; Brassicaceae; Camelineae; Arabidopsis	PF01636.18	APH	Phosphotransferase enzyme family	COG4857	Predicted kinase	.	c46156_g7|m.28981	1584-2618[+]	.	.	GO:0071369|cellular response to ethylene stimulus;GO:0071281|cellular response to iron ion;GO:0071732|cellular response to nitric oxide;GO:0019509|L-methionine salvage from methylthioadenosine	GO:0005524|ATP binding;GO:0046522|S-methyl-5-thioribose kinase activity	GO:0005829|cytosol	K00899|mtnK; 5-methylthioribose kinase [EC:2.7.1.100]	map01100|Metabolic pathways;map00270|Cysteine and methionine metabolism
c48204_g1	gi|566198518|ref|XM_002318254.2|	160	8e-77	Populus trichocarpa hypothetical protein (POPTR_0012s14730g) mRNA, complete cds	gi|902238837|gb|KNA25348.1|	761	7e-93	hypothetical protein SOVF_007420 [Spinacia oleracea]	sp|Q9LTV6|DECR2_ARATH	258	E:5e-79	RecName: Full=Peroxisomal 2,4-dienoyl-CoA reductase;^Eukaryota; Viridiplantae; Streptophyta; Embryophyta; Tracheophyta; Spermatophyta; Magnoliophyta; eudicotyledons; core eudicotyledons; rosids; malvids; Brassicales; Brassicaceae; Camelineae; Arabidopsis`sp|Q9LTV6|DECR2_ARATH	sp|Q9LTV6|DECR2_ARATH	244	E:2e-79	RecName: Full=Peroxisomal 2,4-dienoyl-CoA reductase;^Eukaryota; Viridiplantae; Streptophyta; Embryophyta; Tracheophyta; Spermatophyta; Magnoliophyta; eudicotyledons; core eudicotyledons; rosids; malvids; Brassicales; Brassicaceae; Camelineae; Arabidopsis	PF13561.1	adh_short_C2	Enoyl-(Acyl carrier protein) reductase	COG1028	Dehydrogenases with different specificities (related to short-chain alcohol dehydrogenases)	.	c48204_g1|m.29000	1009-1524[+]	.	.	GO:0006631|fatty acid metabolic process	GO:0008670|2,4-dienoyl-CoA reductase (NADPH) activity;GO:0000166|nucleotide binding	GO:0005777|peroxisome;GO:0005774|vacuolar membrane	K13237|DECR2; peroxisomal 2,4-dienoyl-CoA reductase [EC:1.3.1.34]	map04146|Peroxisome
c48204_g1	gi|566198518|ref|XM_002318254.2|	160	8e-77	Populus trichocarpa hypothetical protein (POPTR_0012s14730g) mRNA, complete cds	gi|902238837|gb|KNA25348.1|	761	7e-93	hypothetical protein SOVF_007420 [Spinacia oleracea]	sp|Q9LTV6|DECR2_ARATH	258	E:5e-79	RecName: Full=Peroxisomal 2,4-dienoyl-CoA reductase;^Eukaryota; Viridiplantae; Streptophyta; Embryophyta; Tracheophyta; Spermatophyta; Magnoliophyta; eudicotyledons; core eudicotyledons; rosids; malvids; Brassicales; Brassicaceae; Camelineae; Arabidopsis`sp|Q9LTV6|DECR2_ARATH	sp|Q9LTV6|DECR2_ARATH	173	E:1e-52	RecName: Full=Peroxisomal 2,4-dienoyl-CoA reductase;^Eukaryota; Viridiplantae; Streptophyta; Embryophyta; Tracheophyta; Spermatophyta; Magnoliophyta; eudicotyledons; core eudicotyledons; rosids; malvids; Brassicales; Brassicaceae; Camelineae; Arabidopsis	PF00106.20	adh_short	short chain dehydrogenase	COG1028	Dehydrogenases with different specificities (related to short-chain alcohol dehydrogenases)	.	c48204_g1|m.29001	222-602[+]	.	.	GO:0006631|fatty acid metabolic process	GO:0008670|2,4-dienoyl-CoA reductase (NADPH) activity;GO:0000166|nucleotide binding	GO:0005777|peroxisome;GO:0005774|vacuolar membrane	K13237|DECR2; peroxisomal 2,4-dienoyl-CoA reductase [EC:1.3.1.34]	map04146|Peroxisome
c45677_g2	gi|595792726|ref|XM_007200050.1|	990	0	Prunus persica hypothetical protein (PRUPE_ppa018837mg) mRNA, complete cds	gi|902209014|gb|KNA16075.1|	10335	0	hypothetical protein SOVF_091650 [Spinacia oleracea]	sp|Q9FKS4|ATR_ARATH	3077	E:0	RecName: Full=Serine/threonine-protein kinase ATR;^Eukaryota; Viridiplantae; Streptophyta; Embryophyta; Tracheophyta; Spermatophyta; Magnoliophyta; eudicotyledons; core eudicotyledons; rosids; malvids; Brassicales; Brassicaceae; Camelineae; Arabidopsis	sp|Q9FKS4|ATR_ARATH	3155	E:0	RecName: Full=Serine/threonine-protein kinase ATR;^Eukaryota; Viridiplantae; Streptophyta; Embryophyta; Tracheophyta; Spermatophyta; Magnoliophyta; eudicotyledons; core eudicotyledons; rosids; malvids; Brassicales; Brassicaceae; Camelineae; Arabidopsis	PF08064.8	UME	UME (NUC010) domain	COG5032	Phosphatidylinositol kinase and protein kinases of the PI-3 kinase family	.	c45677_g2|m.29021	250-8370[-]	.	.	GO:0006281|DNA repair;GO:0007126|meiosis;GO:0032504|multicellular organism reproduction;GO:0032204|regulation of telomere maintenance;GO:0010044|response to aluminum ion;GO:0010332|response to gamma radiation;GO:0043247|telomere maintenance in response to DNA damage;GO:0007004|telomere maintenance via telomerase	GO:0005524|ATP binding;GO:0004674|protein serine/threonine kinase activity	GO:0005634|nucleus;GO:0009506|plasmodesma	K06640|ATR; serine/threonine-protein kinase ATR [EC:2.7.11.1]	map05166|HTLV-I infection;map03460|Fanconi anemia pathway;map04110|Cell cycle;map04115|p53 signaling pathway
c49713_g1	gi|242036026|ref|XM_002465363.1|	262	2e-133	Sorghum bicolor hypothetical protein, mRNA	gi|674781076|gb|AIL29212.1|	1380	0	malonyl-CoA:ACP transacylase [Camellia oleifera]	sp|Q8R3F5|FABD_MOUSE	199	E:1e-55	RecName: Full=Malonyl-CoA-acyl carrier protein transacylase, mitochondrial;^Eukaryota; Metazoa; Chordata; Craniata; Vertebrata; Euteleostomi; Mammalia; Eutheria; Euarchontoglires; Glires; Rodentia; Sciurognathi; Muroidea; Muridae; Murinae; Mus; Mus	sp|Q8R3F5|FABD_MOUSE	232	E:8e-71	RecName: Full=Malonyl-CoA-acyl carrier protein transacylase, mitochondrial;^Eukaryota; Metazoa; Chordata; Craniata; Vertebrata; Euteleostomi; Mammalia; Eutheria; Euarchontoglires; Glires; Rodentia; Sciurognathi; Muroidea; Muridae; Murinae; Mus; Mus	PF00698.16	Acyl_transf_1	Acyl transferase domain	COG0331	(acyl-carrier-protein) S-malonyltransferase	.	c49713_g1|m.835	328-1446[+]	.	.	GO:0006633|fatty acid biosynthetic process	GO:0004314|[acyl-carrier-protein] S-malonyltransferase activity	GO:0005739|mitochondrion	K00645|fabD; [acyl-carrier-protein] S-malonyltransferase [EC:2.3.1.39]	map01100|Metabolic pathways;map00061|Fatty acid biosynthesis;map01212|Fatty acid metabolism
c45225_g1	gi|571448742|ref|XM_003523032.2|	788	0	PREDICTED: Glycine max 1,4-alpha-glucan-branching enzyme-like (LOC100792499), mRNA	gi|902154731|gb|KNA05833.1|	3468	0	hypothetical protein SOVF_186640 [Spinacia oleracea]	sp|Q01401|GLGB_ORYSJ	1209	E:0	RecName: Full=1,4-alpha-glucan-branching enzyme, chloroplastic/amyloplastic;^Eukaryota; Viridiplantae; Streptophyta; Embryophyta; Tracheophyta; Spermatophyta; Magnoliophyta; Liliopsida; Poales; Poaceae; BEP clade; Ehrhartoideae; Oryzeae; Oryza	sp|Q01401|GLGB_ORYSJ	1208	E:0	RecName: Full=1,4-alpha-glucan-branching enzyme, chloroplastic/amyloplastic;^Eukaryota; Viridiplantae; Streptophyta; Embryophyta; Tracheophyta; Spermatophyta; Magnoliophyta; Liliopsida; Poales; Poaceae; BEP clade; Ehrhartoideae; Oryzeae; Oryza	PF02922.13	CBM_48	Carbohydrate-binding module 48 (Isoamylase N-terminal domain)	COG0296	1,4-alpha-glucan branching enzyme	.	c45225_g1|m.843	1083-3584[+]	.	.	GO:0005978|glycogen biosynthetic process;GO:0019252|starch biosynthetic process;GO:0005982|starch metabolic process	GO:0003844|1,4-alpha-glucan branching enzyme activity;GO:0043169|cation binding;GO:0004553|hydrolase activity, hydrolyzing O-glycosyl compounds	GO:0009501|amyloplast;GO:0009507|chloroplast	K00700|glgB; 1,4-alpha-glucan branching enzyme [EC:2.4.1.18]	map01100|Metabolic pathways;map00500|Starch and sucrose metabolism;map01110|Biosynthesis of secondary metabolites
c47685_g10	gi|613433821|gb|KJ423102.1|	198	4e-98	Nicotiana tabacum 3-ketoacyl-CoA synthase 6 mRNA, complete cds	gi|731315797|ref|XP_010692961.1|	1705	0	PREDICTED: 3-ketoacyl-CoA synthase 6-like [Beta vulgaris subsp. vulgaris]	sp|Q9XF43|KCS6_ARATH	625	E:0	RecName: Full=3-ketoacyl-CoA synthase 6;^Eukaryota; Viridiplantae; Streptophyta; Embryophyta; Tracheophyta; Spermatophyta; Magnoliophyta; eudicotyledons; core eudicotyledons; rosids; malvids; Brassicales; Brassicaceae; Camelineae; Arabidopsis	sp|Q9XF43|KCS6_ARATH	625	E:0	RecName: Full=3-ketoacyl-CoA synthase 6;^Eukaryota; Viridiplantae; Streptophyta; Embryophyta; Tracheophyta; Spermatophyta; Magnoliophyta; eudicotyledons; core eudicotyledons; rosids; malvids; Brassicales; Brassicaceae; Camelineae; Arabidopsis	PF08392.7	FAE1_CUT1_RppA	FAE1/Type III polyketide synthase-like protein	COG3424	Predicted naringenin-chalcone synthase	.	c47685_g10|m.868	3-1097[+]	.	.	GO:0009409|response to cold;GO:0009416|response to light stimulus;GO:0009826|unidimensional cell growth;GO:0010025|wax biosynthetic process	GO:0016747|transferase activity, transferring acyl groups other than amino-acyl groups	GO:0005783|endoplasmic reticulum;GO:0016021|integral to membrane	K15397|KCS; 3-ketoacyl-CoA synthase [EC:2.3.1.199]	map00062|Fatty acid elongation;map01110|Biosynthesis of secondary metabolites
c20776_g1	gi|3202041|gb|AF069324.1|AF069324	127	6e-59	Mesembryanthemum crystallinum 26S proteasome regulatory subunit S5A mRNA, complete cds	gi|731337673|ref|XP_010679914.1|	304	1e-29	PREDICTED: 26S proteasome non-ATPase regulatory subunit 4 homolog isoform X2 [Beta vulgaris subsp. vulgaris]	sp|P55034|PSMD4_ARATH	56.2	E:3e-08	RecName: Full=26S proteasome non-ATPase regulatory subunit 4;^Eukaryota; Viridiplantae; Streptophyta; Embryophyta; Tracheophyta; Spermatophyta; Magnoliophyta; eudicotyledons; core eudicotyledons; rosids; malvids; Brassicales; Brassicaceae; Camelineae; Arabidopsis	sp|P55034|PSMD4_ARATH	87	E:6e-20	RecName: Full=26S proteasome non-ATPase regulatory subunit 4;^Eukaryota; Viridiplantae; Streptophyta; Embryophyta; Tracheophyta; Spermatophyta; Magnoliophyta; eudicotyledons; core eudicotyledons; rosids; malvids; Brassicales; Brassicaceae; Camelineae; Arabidopsis	PF02809.15	UIM	Ubiquitin interaction motif	COG5148	26S proteasome regulatory complex, subunit RPN10/PSMD4	.	c20776_g1|m.871	1-339[+]	.	.	GO:0010150|leaf senescence;GO:0009555|pollen development;GO:0048528|post-embryonic root development;GO:0043161|proteasomal ubiquitin-dependent protein catabolic process;GO:0043248|proteasome assembly;GO:0010029|regulation of seed germination;GO:0009737|response to abscisic acid stimulus;GO:0009733|response to auxin stimulus;GO:0009735|response to cytokinin stimulus;GO:0006974|response to DNA dama…	GO:0001653|peptide receptor activity	GO:0005829|cytosol;GO:0016020|membrane;GO:0005634|nucleus;GO:0000502|proteasome complex	K03029|PSMD4, RPN10; 26S proteasome regulatory subunit N10	map03050|Proteasome;map05169|Epstein-Barr virus infection
c41652_g1	gi|32994043|dbj|AK108834.1|	50	1e-15	Oryza sativa Japonica Group cDNA clone:002-151-G07, full insert sequence	gi|697994122|gb|AIT70184.1|	1253	2e-167	malate dehydrogenase [Symphyocladia latiuscula]	sp|P40926|MDHM_HUMAN	484	E:8e-168	RecName: Full=Malate dehydrogenase, mitochondrial;^Eukaryota; Metazoa; Chordata; Craniata; Vertebrata; Euteleostomi; Mammalia; Eutheria; Euarchontoglires; Primates; Haplorrhini; Catarrhini; Hominidae; Homo	sp|P40926|MDHM_HUMAN	484	E:2e-170	RecName: Full=Malate dehydrogenase, mitochondrial;^Eukaryota; Metazoa; Chordata; Craniata; Vertebrata; Euteleostomi; Mammalia; Eutheria; Euarchontoglires; Primates; Haplorrhini; Catarrhini; Hominidae; Homo	PF00056.18	Ldh_1_N	lactate/malate dehydrogenase, NAD binding domain	COG0039	Malate/lactate dehydrogenases	.	c41652_g1|m.891	401-1426[-]	.	.	GO:0044262|cellular carbohydrate metabolic process;GO:0006094|gluconeogenesis;GO:0006475|internal protein amino acid acetylation;GO:0006108|malate metabolic process;GO:0006734|NADH metabolic process;GO:0006107|oxaloacetate metabolic process;GO:0006099|tricarboxylic acid cycle	GO:0030060|L-malate dehydrogenase activity;GO:0046554|malate dehydrogenase (NADP+) activity;GO:0000166|nucleotide binding	GO:0005743|mitochondrial inner membrane;GO:0005759|mitochondrial matrix;GO:0005634|nucleus;GO:0005886|plasma membrane	K00026|MDH2; malate dehydrogenase [EC:1.1.1.37]	map00620|Pyruvate metabolism;map01200|Carbon metabolism;map00630|Glyoxylate and dicarboxylate metabolism;map00020|Citrate cycle (TCA cycle);map00270|Cysteine and methionine metabolism;map00710|Carbon fixation in photosynthetic organisms;map01110|Biosynthesis of secondary metabolites;map01100|Metabolic pathways;map01120|Microbial metabolism in diverse environments;map01130|Biosynthesis of antibiot…
c49143_g1	gi|429507683|gb|JQ966276.1|	140	8e-66	Euphorbia lathyris histone H3 mRNA, complete cds	gi|565461548|ref|XP_006288773.1|	644	4e-79	hypothetical protein CARUB_v10002094mg, partial [Capsella rubella]	sp|Q71H73|H33_VITVI	246	E:1e-78	RecName: Full=Histone H3.3;^Eukaryota; Viridiplantae; Streptophyta; Embryophyta; Tracheophyta; Spermatophyta; Magnoliophyta; eudicotyledons; core eudicotyledons; rosids; Vitales; Vitaceae; Vitis	sp|Q71H73|H33_VITVI	246	E:3e-83	RecName: Full=Histone H3.3;^Eukaryota; Viridiplantae; Streptophyta; Embryophyta; Tracheophyta; Spermatophyta; Magnoliophyta; eudicotyledons; core eudicotyledons; rosids; Vitales; Vitaceae; Vitis	PF00125.19	Histone	Core histone H2A/H2B/H3/H4	COG2036	Histones H3 and H4	.	c49143_g1|m.29174	781-1188[-]	.	.	GO:0006334|nucleosome assembly	GO:0003677|DNA binding	GO:0000786|nucleosome;GO:0005634|nucleus	K11253|H3; histone H3	map05322|Systemic lupus erythematosus;map05034|Alcoholism;map05202|Transcriptional misregulation in cancer
c40900_g1	gi|565379069|ref|XM_006355904.1|	554	0	PREDICTED: Solanum tuberosum threonine--tRNA ligase, mitochondrial-like (LOC102584652), mRNA	gi|731354570|ref|XP_010688668.1|	3121	0	PREDICTED: threonine--tRNA ligase, mitochondrial [Beta vulgaris subsp. vulgaris]	sp|O04630|SYTM_ARATH	1038	E:0	RecName: Full=Threonine--tRNA ligase, mitochondrial;^Eukaryota; Viridiplantae; Streptophyta; Embryophyta; Tracheophyta; Spermatophyta; Magnoliophyta; eudicotyledons; core eudicotyledons; rosids; malvids; Brassicales; Brassicaceae; Camelineae; Arabidopsis	sp|O04630|SYTM_ARATH	1033	E:0	RecName: Full=Threonine--tRNA ligase, mitochondrial;^Eukaryota; Viridiplantae; Streptophyta; Embryophyta; Tracheophyta; Spermatophyta; Magnoliophyta; eudicotyledons; core eudicotyledons; rosids; malvids; Brassicales; Brassicaceae; Camelineae; Arabidopsis	PF02824.16	TGS	TGS domain	COG0441	Threonyl-tRNA synthetase	.	c40900_g1|m.29192	118-2106[+]	.	.	GO:0006435|threonyl-tRNA aminoacylation	GO:0005524|ATP binding;GO:0004829|threonine-tRNA ligase activity	GO:0005618|cell wall;GO:0009507|chloroplast;GO:0005829|cytosol;GO:0005739|mitochondrion;GO:0005886|plasma membrane	K01868|TARS, thrS; threonyl-tRNA synthetase [EC:6.1.1.3]	map00970|Aminoacyl-tRNA biosynthesis
c49282_g11	gi|571439481|ref|XM_003518622.2|	362	0	PREDICTED: Glycine max sphingosine-1-phosphate lyase-like (LOC100794743), mRNA	gi|731343090|ref|XP_010682718.1|	1782	0	PREDICTED: sphingosine-1-phosphate lyase [Beta vulgaris subsp. vulgaris]	sp|Q9C509|SGPL_ARATH	615	E:0	RecName: Full=Sphingosine-1-phosphate lyase;^Eukaryota; Viridiplantae; Streptophyta; Embryophyta; Tracheophyta; Spermatophyta; Magnoliophyta; eudicotyledons; core eudicotyledons; rosids; malvids; Brassicales; Brassicaceae; Camelineae; Arabidopsis	sp|Q9C509|SGPL_ARATH	618	E:0	RecName: Full=Sphingosine-1-phosphate lyase;^Eukaryota; Viridiplantae; Streptophyta; Embryophyta; Tracheophyta; Spermatophyta; Magnoliophyta; eudicotyledons; core eudicotyledons; rosids; malvids; Brassicales; Brassicaceae; Camelineae; Arabidopsis	PF00282.14	Pyridoxal_deC	Pyridoxal-dependent decarboxylase conserved domain	COG0076	Glutamate decarboxylase and related PLP-dependent proteins	.	c49282_g11|m.928	21-1253[+]	.	.	GO:0006915|apoptotic process;GO:0019752|carboxylic acid metabolic process;GO:0030149|sphingolipid catabolic process	GO:0016831|carboxy-lyase activity;GO:0030170|pyridoxal phosphate binding;GO:0008117|sphinganine-1-phosphate aldolase activity	GO:0005783|endoplasmic reticulum;GO:0005789|endoplasmic reticulum membrane;GO:0016021|integral to membrane;GO:0016020|membrane	K01634|SGPL1, DPL1; sphinganine-1-phosphate aldolase [EC:4.1.2.27]	map04071|Sphingolipid signaling pathway;map01100|Metabolic pathways;map00600|Sphingolipid metabolism
c41768_g1	gi|357467710|ref|XM_003604092.1|	230	2e-115	Medicago truncatula Phosphoglycerate dehydrogenase (MTR_4g005880) mRNA, complete cds	gi|731351924|ref|XP_010687277.1|	1379	1e-173	PREDICTED: D-3-phosphoglycerate dehydrogenase 1, chloroplastic-like [Beta vulgaris subsp. vulgaris]	sp|O04130|SERA_ARATH	511	E:2e-165	RecName: Full=D-3-phosphoglycerate dehydrogenase, chloroplastic;^Eukaryota; Viridiplantae; Streptophyta; Embryophyta; Tracheophyta; Spermatophyta; Magnoliophyta; eudicotyledons; core eudicotyledons; rosids; malvids; Brassicales; Brassicaceae; Camelineae; Arabidopsis`sp|O04130|SERA_ARATH	sp|O04130|SERA_ARATH	361	E:5e-120	RecName: Full=D-3-phosphoglycerate dehydrogenase, chloroplastic;^Eukaryota; Viridiplantae; Streptophyta; Embryophyta; Tracheophyta; Spermatophyta; Magnoliophyta; eudicotyledons; core eudicotyledons; rosids; malvids; Brassicales; Brassicaceae; Camelineae; Arabidopsis	PF01842.20	ACT	ACT domain	COG0111	Phosphoglycerate dehydrogenase and related dehydrogenases	.	c41768_g1|m.980	2192-2872[+]	.	.	GO:0006564|L-serine biosynthetic process	GO:0016597|amino acid binding;GO:0051287|NAD binding;GO:0004617|phosphoglycerate dehydrogenase activity	GO:0009507|chloroplast	K00058|serA, PHGDH; D-3-phosphoglycerate dehydrogenase [EC:1.1.1.95]	map01200|Carbon metabolism;map00680|Methane metabolism;map01230|Biosynthesis of amino acids;map00260|Glycine, serine and threonine metabolism;map01100|Metabolic pathways;map01120|Microbial metabolism in diverse environments;map01130|Biosynthesis of antibiotics
c41768_g1	gi|357467710|ref|XM_003604092.1|	230	2e-115	Medicago truncatula Phosphoglycerate dehydrogenase (MTR_4g005880) mRNA, complete cds	gi|731351924|ref|XP_010687277.1|	1379	1e-173	PREDICTED: D-3-phosphoglycerate dehydrogenase 1, chloroplastic-like [Beta vulgaris subsp. vulgaris]	sp|O04130|SERA_ARATH	511	E:2e-165	RecName: Full=D-3-phosphoglycerate dehydrogenase, chloroplastic;^Eukaryota; Viridiplantae; Streptophyta; Embryophyta; Tracheophyta; Spermatophyta; Magnoliophyta; eudicotyledons; core eudicotyledons; rosids; malvids; Brassicales; Brassicaceae; Camelineae; Arabidopsis`sp|O04130|SERA_ARATH	sp|O04130|SERA_ARATH	511	E:1e-175	RecName: Full=D-3-phosphoglycerate dehydrogenase, chloroplastic;^Eukaryota; Viridiplantae; Streptophyta; Embryophyta; Tracheophyta; Spermatophyta; Magnoliophyta; eudicotyledons; core eudicotyledons; rosids; malvids; Brassicales; Brassicaceae; Camelineae; Arabidopsis	PF00389.25	2-Hacid_dh	D-isomer specific 2-hydroxyacid dehydrogenase, catalytic domain	COG0111	Phosphoglycerate dehydrogenase and related dehydrogenases	.	c41768_g1|m.979	283-1482[+]	.	.	GO:0006564|L-serine biosynthetic process	GO:0016597|amino acid binding;GO:0051287|NAD binding;GO:0004617|phosphoglycerate dehydrogenase activity	GO:0009507|chloroplast	K00058|serA, PHGDH; D-3-phosphoglycerate dehydrogenase [EC:1.1.1.95]	map01200|Carbon metabolism;map00680|Methane metabolism;map01230|Biosynthesis of amino acids;map00260|Glycine, serine and threonine metabolism;map01100|Metabolic pathways;map01120|Microbial metabolism in diverse environments;map01130|Biosynthesis of antibiotics
c48799_g3	gi|199580355|gb|AC189657.2|	62	1e-22	Brassica rapa subsp. pekinensis clone KBrS016J18, complete sequence	gi|413924855|gb|AFW64787.1|	358	2e-37	hypothetical protein ZEAMMB73_753506 [Zea mays]	sp|Q8LPS1|LACS6_ARATH	137	E:3e-35	RecName: Full=Long chain acyl-CoA synthetase 6, peroxisomal;^Eukaryota; Viridiplantae; Streptophyta; Embryophyta; Tracheophyta; Spermatophyta; Magnoliophyta; eudicotyledons; core eudicotyledons; rosids; malvids; Brassicales; Brassicaceae; Camelineae; Arabidopsis	sp|Q8LPS1|LACS6_ARATH	144	E:8e-40	RecName: Full=Long chain acyl-CoA synthetase 6, peroxisomal;^Eukaryota; Viridiplantae; Streptophyta; Embryophyta; Tracheophyta; Spermatophyta; Magnoliophyta; eudicotyledons; core eudicotyledons; rosids; malvids; Brassicales; Brassicaceae; Camelineae; Arabidopsis	PF00501.23	AMP-binding	AMP-binding enzyme	COG1022	Long-chain acyl-CoA synthetases (AMP-forming)	.	c48799_g3|m.985	402-737[+]	.	.	GO:0007275|multicellular organismal development;GO:0010193|response to ozone	GO:0005524|ATP binding;GO:0004467|long-chain fatty acid-CoA ligase activity	GO:0046861|glyoxysomal membrane;GO:0009514|glyoxysome;GO:0016020|membrane;GO:0005777|peroxisome	K01897|ACSL, fadD; long-chain acyl-CoA synthetase [EC:6.2.1.3]	map01212|Fatty acid metabolism;map04146|Peroxisome;map00071|Fatty acid degradation;map00061|Fatty acid biosynthesis;map03320|PPAR signaling pathway;map01100|Metabolic pathways;map04920|Adipocytokine signaling pathway
c46239_g1	gi|590653682|ref|XM_007033429.1|	403	0	Theobroma cacao Malectin/receptor-like protein kinase family protein (TCM_019677) mRNA, complete cds	gi|731344501|ref|XP_010683454.1|	3372	0	PREDICTED: receptor-like protein kinase FERONIA [Beta vulgaris subsp. vulgaris]	sp|Q9SCZ4|FERON_ARATH	1138	E:0	RecName: Full=Receptor-like protein kinase FERONIA;^Eukaryota; Viridiplantae; Streptophyta; Embryophyta; Tracheophyta; Spermatophyta; Magnoliophyta; eudicotyledons; core eudicotyledons; rosids; malvids; Brassicales; Brassicaceae; Camelineae; Arabidopsis	sp|Q9SCZ4|FERON_ARATH	1182	E:0	RecName: Full=Receptor-like protein kinase FERONIA;^Eukaryota; Viridiplantae; Streptophyta; Embryophyta; Tracheophyta; Spermatophyta; Magnoliophyta; eudicotyledons; core eudicotyledons; rosids; malvids; Brassicales; Brassicaceae; Camelineae; Arabidopsis	PF12819.2	Malectin_like	Carbohydrate-binding protein of the ER	COG0515	Serine/threonine protein kinase	.	c46239_g1|m.1034	291-2945[-]	sigP:1^24^0.898^YES	ExpAA=64.65^PredHel=2^Topology=i9-28o441-463i	GO:0050832|defense response to fungus;GO:0010483|pollen tube reception;GO:0009791|post-embryonic development;GO:0046777|protein autophosphorylation;GO:0007338|single fertilization	GO:0005524|ATP binding;GO:0004672|protein kinase activity;GO:0004674|protein serine/threonine kinase activity	GO:0043680|filiform apparatus;GO:0016021|integral to membrane;GO:0005886|plasma membrane;GO:0009506|plasmodesma	.	.
c45359_g1	gi|29122786|dbj|AP006147.1|	109	3e-48	Lotus japonicus genomic DNA, chromosome 4, clone: LjT36E18, TM0288, complete sequence	gi|731350844|ref|XP_010686720.1|	2462	0	PREDICTED: E3 ubiquitin-protein ligase UPL5 isoform X1 [Beta vulgaris subsp. vulgaris]	sp|Q9SU29|UPL5_ARATH	687	E:0	RecName: Full=E3 ubiquitin-protein ligase UPL5;^Eukaryota; Viridiplantae; Streptophyta; Embryophyta; Tracheophyta; Spermatophyta; Magnoliophyta; eudicotyledons; core eudicotyledons; rosids; malvids; Brassicales; Brassicaceae; Camelineae; Arabidopsis	sp|Q9SU29|UPL5_ARATH	690	E:0	RecName: Full=E3 ubiquitin-protein ligase UPL5;^Eukaryota; Viridiplantae; Streptophyta; Embryophyta; Tracheophyta; Spermatophyta; Magnoliophyta; eudicotyledons; core eudicotyledons; rosids; malvids; Brassicales; Brassicaceae; Camelineae; Arabidopsis	PF00240.18	ubiquitin	Ubiquitin family	COG5021	Ubiquitin-protein ligase	.	c45359_g1|m.29314	395-3058[-]	.	.	GO:0010150|leaf senescence;GO:0042787|protein ubiquitination involved in ubiquitin-dependent protein catabolic process;GO:0042542|response to hydrogen peroxide;GO:0009753|response to jasmonic acid stimulus	GO:0004842|ubiquitin-protein ligase activity	GO:0005737|cytoplasm	K10591|NEDD4, RSP5; E3 ubiquitin-protein ligase NEDD4 [EC:2.3.2.26]	map04120|Ubiquitin mediated proteolysis;map04144|Endocytosis;map05169|Epstein-Barr virus infection
c49012_g5	gi|349705677|emb|FQ384217.1|	365	0	Vitis vinifera clone SS0AAG29YB21	gi|902184685|gb|KNA10343.1|	1309	4e-173	hypothetical protein SOVF_145230 [Spinacia oleracea]	sp|Q497B0|NIT2_RAT	297	E:1e-93	RecName: Full=Omega-amidase NIT2;^Eukaryota; Metazoa; Chordata; Craniata; Vertebrata; Euteleostomi; Mammalia; Eutheria; Euarchontoglires; Glires; Rodentia; Sciurognathi; Muroidea; Muridae; Murinae; Rattus	sp|Q4VBV9|NIT2_DANRE	259	E:6e-85	RecName: Full=Omega-amidase NIT2;^Eukaryota; Metazoa; Chordata; Craniata; Vertebrata; Euteleostomi; Actinopterygii; Neopterygii; Teleostei; Ostariophysi; Cypriniformes; Cyprinidae; Danio	PF00795.17	CN_hydrolase	Carbon-nitrogen hydrolase	COG0388	Predicted amidohydrolase	.	c49012_g5|m.29326	349-990[-]	.	.	GO:0006807|nitrogen compound metabolic process	GO:0050152|omega-amidase activity	GO:0005737|cytoplasm	K13566|NIT2; omega-amidase [EC:3.5.1.3]	map00250|Alanine, aspartate and glutamate metabolism
c80805_g1	gi|195649156|gb|EU971928.1|	196	3e-97	Zea mays clone 372480 60S ribosomal protein L11 mRNA, complete cds	gi|195649157|gb|ACG44046.1|	812	5e-107	60S ribosomal protein L11 [Zea mays]	sp|P46222|RL11_DROME	317	E:3e-108	RecName: Full=60S ribosomal protein L11;^Eukaryota; Metazoa; Ecdysozoa; Arthropoda; Hexapoda; Insecta; Pterygota; Neoptera; Endopterygota; Diptera; Brachycera; Muscomorpha; Ephydroidea; Drosophilidae; Drosophila; Sophophora	sp|P46222|RL11_DROME	317	E:2e-109	RecName: Full=60S ribosomal protein L11;^Eukaryota; Metazoa; Ecdysozoa; Arthropoda; Hexapoda; Insecta; Pterygota; Neoptera; Endopterygota; Diptera; Brachycera; Muscomorpha; Ephydroidea; Drosophilidae; Drosophila; Sophophora	PF00281.14	Ribosomal_L5	Ribosomal protein L5	COG0094	Ribosomal protein L5	.	c80805_g1|m.29333	47-619[+]	.	.	GO:0051298|centrosome duplication;GO:0000022|mitotic spindle elongation;GO:0006412|translation	GO:0019843|rRNA binding;GO:0003735|structural constituent of ribosome	GO:0005811|lipid particle;GO:0005840|ribosome	K02868|RP-L11e, RPL11; large subunit ribosomal protein L11e	map03010|Ribosome
c49764_g1	gi|224066250|ref|XM_002302011.1|	144	4e-68	Populus trichocarpa phosphate transporter 1 family protein (POPTR_0002s04000g) mRNA, complete cds	gi|731320875|ref|XP_010671046.1|	1544	0	PREDICTED: probable inorganic phosphate transporter 1-3 isoform X2 [Beta vulgaris subsp. vulgaris]	sp|Q8VYM2|PHT11_ARATH	526	E:0	RecName: Full=Inorganic phosphate transporter 1-1;^Eukaryota; Viridiplantae; Streptophyta; Embryophyta; Tracheophyta; Spermatophyta; Magnoliophyta; eudicotyledons; core eudicotyledons; rosids; malvids; Brassicales; Brassicaceae; Camelineae; Arabidopsis	sp|Q8VYM2|PHT11_ARATH	545	E:0	RecName: Full=Inorganic phosphate transporter 1-1;^Eukaryota; Viridiplantae; Streptophyta; Embryophyta; Tracheophyta; Spermatophyta; Magnoliophyta; eudicotyledons; core eudicotyledons; rosids; malvids; Brassicales; Brassicaceae; Camelineae; Arabidopsis	PF00083.19	Sugar_tr	Sugar (and other) transporter	COG0477	Permeases of the major facilitator superfamily	.	c49764_g1|m.29409	1-1035[-]	.	ExpAA=140.90^PredHel=6^Topology=i7-29o53-75i84-106o116-135i148-170o197-216i	GO:0016036|cellular response to phosphate starvation	GO:0005315|inorganic phosphate transmembrane transporter activity;GO:0015114|phosphate ion transmembrane transporter activity;GO:0015293|symporter activity	GO:0016021|integral to membrane;GO:0005886|plasma membrane	K08176|PHO84; MFS transporter, PHS family, inorganic phosphate transporter	.
c42971_g1	gi|565439861|ref|XM_006282602.1|	102	1e-44	Capsella rubella hypothetical protein (CARUB_v10005206mg) mRNA, complete cds	gi|902173933|gb|KNA08327.1|	777	2e-96	hypothetical protein SOVF_163590 isoform A [Spinacia oleracea]	sp|B5YHC0|LPXA_THEYD	117	E:2e-28	RecName: Full=Acyl-[acyl-carrier-protein]--UDP-N-acetylglucosamine O-acyltransferase;^Bacteria; Nitrospirae; Nitrospirales; Nitrospiraceae; Thermodesulfovibrio	sp|Q63T24|LPXA_BURPS	64.7	E:2e-12	RecName: Full=Acyl-[acyl-carrier-protein]--UDP-N-acetylglucosamine O-acyltransferase;^Bacteria; Proteobacteria; Betaproteobacteria; Burkholderiales; Burkholderiaceae; Burkholderia; pseudomallei group	PF13720.1	Acetyltransf_11	Udp N-acetylglucosamine O-acyltransferase; Domain 2	COG1043	Acyl-[acyl carrier protein]--UDP-N-acetylglucosamine O-acyltransferase	.	c42971_g1|m.1181	56-388[-]	.	.	GO:0009245|lipid A biosynthetic process	GO:0008780|acyl-[acyl-carrier-protein]-UDP-N-acetylglucosamine O-acyltransferase activity	GO:0005737|cytoplasm	K00677|lpxA; UDP-N-acetylglucosamine acyltransferase [EC:2.3.1.129]	map00540|Lipopolysaccharide biosynthesis;map01100|Metabolic pathways;map01503|Cationic antimicrobial peptide (CAMP) resistance
c42971_g1	gi|565439861|ref|XM_006282602.1|	102	1e-44	Capsella rubella hypothetical protein (CARUB_v10005206mg) mRNA, complete cds	gi|902173933|gb|KNA08327.1|	777	2e-96	hypothetical protein SOVF_163590 isoform A [Spinacia oleracea]	sp|B5YHC0|LPXA_THEYD	117	E:2e-28	RecName: Full=Acyl-[acyl-carrier-protein]--UDP-N-acetylglucosamine O-acyltransferase;^Bacteria; Nitrospirae; Nitrospirales; Nitrospiraceae; Thermodesulfovibrio	sp|B5YHC0|LPXA_THEYD	115	E:2e-30	RecName: Full=Acyl-[acyl-carrier-protein]--UDP-N-acetylglucosamine O-acyltransferase;^Bacteria; Nitrospirae; Nitrospirales; Nitrospiraceae; Thermodesulfovibrio	PF00132.19	Hexapep	Bacterial transferase hexapeptide (six repeats)	COG1043	Acyl-[acyl carrier protein]--UDP-N-acetylglucosamine O-acyltransferase	.	c42971_g1|m.1180	417-881[-]	.	.	GO:0009245|lipid A biosynthetic process	GO:0008780|acyl-[acyl-carrier-protein]-UDP-N-acetylglucosamine O-acyltransferase activity	GO:0005737|cytoplasm	K00677|lpxA; UDP-N-acetylglucosamine acyltransferase [EC:2.3.1.129]	map00540|Lipopolysaccharide biosynthesis;map01100|Metabolic pathways;map01503|Cationic antimicrobial peptide (CAMP) resistance
c47767_g4	gi|565445987|ref|XM_006284484.1|	164	3e-79	Capsella rubella hypothetical protein (CARUB_v10005763mg) mRNA, complete cds	gi|902221845|gb|KNA19027.1|	967	8e-129	hypothetical protein SOVF_065060 [Spinacia oleracea]	sp|P28188|RAD2A_ARATH	363	E:1e-124	RecName: Full=Ras-related protein RABD2a;^Eukaryota; Viridiplantae; Streptophyta; Embryophyta; Tracheophyta; Spermatophyta; Magnoliophyta; eudicotyledons; core eudicotyledons; rosids; malvids; Brassicales; Brassicaceae; Camelineae; Arabidopsis	sp|P28188|RAD2A_ARATH	363	E:5e-127	RecName: Full=Ras-related protein RABD2a;^Eukaryota; Viridiplantae; Streptophyta; Embryophyta; Tracheophyta; Spermatophyta; Magnoliophyta; eudicotyledons; core eudicotyledons; rosids; malvids; Brassicales; Brassicaceae; Camelineae; Arabidopsis	PF00025.16	Arf	ADP-ribosylation factor family	COG1100	GTPase SAR1 and related small G proteins	.	c47767_g4|m.1210	237-845[-]	.	.	GO:0006888|ER to Golgi vesicle-mediated transport;GO:0015031|protein transport;GO:0046686|response to cadmium ion;GO:0007264|small GTPase mediated signal transduction	GO:0005525|GTP binding	GO:0000139|Golgi membrane;GO:0005886|plasma membrane;GO:0032588|trans-Golgi network membrane;GO:0005773|vacuole	K07874|RAB1A; Ras-related protein Rab-1A	map05134|Legionellosis
c49217_g1	gi|568838342|ref|XM_006473111.1|	560	0	PREDICTED: Citrus sinensis uncharacterized LOC102619291 (LOC102619291), transcript variant X1, mRNA	gi|902240583|gb|KNA26016.1|	3953	0	hypothetical protein SOVF_000050 [Spinacia oleracea]	sp|Q8BGE5|FANCM_MOUSE	484	E:8e-141	RecName: Full=Fanconi anemia group M protein homolog;^Eukaryota; Metazoa; Chordata; Craniata; Vertebrata; Euteleostomi; Mammalia; Eutheria; Euarchontoglires; Glires; Rodentia; Sciurognathi; Muroidea; Muridae; Murinae; Mus; Mus	sp|Q8BGE5|FANCM_MOUSE	484	E:3e-142	RecName: Full=Fanconi anemia group M protein homolog;^Eukaryota; Metazoa; Chordata; Craniata; Vertebrata; Euteleostomi; Mammalia; Eutheria; Euarchontoglires; Glires; Rodentia; Sciurognathi; Muroidea; Muridae; Murinae; Mus; Mus	PF00270.24	DEAD	DEAD/DEAH box helicase	COG1948	ERCC4-type nuclease	.	c49217_g1|m.29524	75-4112[+]	.	.	GO:0006281|DNA repair;GO:0090305|nucleic acid phosphodiester bond hydrolysis;GO:0031297|replication fork processing;GO:0000712|resolution of meiotic recombination intermediates	GO:0005524|ATP binding;GO:0008026|ATP-dependent helicase activity;GO:0003682|chromatin binding;GO:0003677|DNA binding;GO:0004518|nuclease activity	GO:0071821|FANCM-MHF complex;GO:0043240|Fanconi anaemia nuclear complex	K10896|FANCM; fanconi anemia group M protein	map03460|Fanconi anemia pathway
c40382_g1	gi|189163093|dbj|AP010327.1|	115	9e-52	Lotus japonicus genomic DNA, chromosome 4, clone: LjB21L22, BM1890, complete sequence	gi|902208323|gb|KNA15914.1|	481	5e-53	hypothetical protein SOVF_093880 [Spinacia oleracea]	sp|Q9FLF0|RS92_ARATH	181	E:3e-51	RecName: Full=40S ribosomal protein S9-2;^Eukaryota; Viridiplantae; Streptophyta; Embryophyta; Tracheophyta; Spermatophyta; Magnoliophyta; eudicotyledons; core eudicotyledons; rosids; malvids; Brassicales; Brassicaceae; Camelineae; Arabidopsis`sp|Q9FLF0|RS92_ARATH	sp|Q9FLF0|RS92_ARATH	181	E:2e-57	RecName: Full=40S ribosomal protein S9-2;^Eukaryota; Viridiplantae; Streptophyta; Embryophyta; Tracheophyta; Spermatophyta; Magnoliophyta; eudicotyledons; core eudicotyledons; rosids; malvids; Brassicales; Brassicaceae; Camelineae; Arabidopsis	PF00163.14	Ribosomal_S4	Ribosomal protein S4/S9 N-terminal domain	COG0522	Ribosomal protein S4 and related proteins	.	c40382_g1|m.1241	1698-1997[-]	.	.	GO:0006412|translation	GO:0019843|rRNA binding;GO:0003735|structural constituent of ribosome	GO:0005829|cytosol;GO:0016020|membrane;GO:0009506|plasmodesma;GO:0015935|small ribosomal subunit	K02997|RP-S9e, RPS9; small subunit ribosomal protein S9e	map03010|Ribosome
c17079_g1	gi|224284361|gb|BT070401.1|	34	3e-07	Picea sitchensis clone WS02727_D07 unknown mRNA	gi|255722413|ref|XP_002546141.1|	511	7e-59	hypothetical protein CTRG_00923 [Candida tropicalis MYA-3404]	sp|P19109|DDX17_DROME	202	E:8e-59	RecName: Full=ATP-dependent RNA helicase p62;^Eukaryota; Metazoa; Ecdysozoa; Arthropoda; Hexapoda; Insecta; Pterygota; Neoptera; Endopterygota; Diptera; Brachycera; Muscomorpha; Ephydroidea; Drosophilidae; Drosophila; Sophophora	sp|Q61656|DDX5_MOUSE	208	E:1e-61	RecName: Full=Probable ATP-dependent RNA helicase DDX5;^Eukaryota; Metazoa; Chordata; Craniata; Vertebrata; Euteleostomi; Mammalia; Eutheria; Euarchontoglires; Glires; Rodentia; Sciurognathi; Muroidea; Muridae; Murinae; Mus; Mus	PF00270.24	DEAD	DEAD/DEAH box helicase	COG0513	Superfamily II DNA and RNA helicases	.	c17079_g1|m.29533	1-651[+]	.	.	GO:0072332|intrinsic apoptotic signaling pathway by p53 class mediator;GO:0006397|mRNA processing;GO:0000122|negative regulation of transcription from RNA polymerase II promoter;GO:0043517|positive regulation of DNA damage response, signal transduction by p53 class mediator;GO:0045944|positive regulation of transcription from RNA polymerase II promoter;GO:0000381|regulation of alternative mRNA sp…	GO:0050681|androgen receptor binding;GO:0005524|ATP binding;GO:0008026|ATP-dependent helicase activity;GO:0030331|estrogen receptor binding;GO:0003723|RNA binding;GO:0003724|RNA helicase activity;GO:0003713|transcription coactivator activity	GO:0005730|nucleolus;GO:0005681|spliceosomal complex	K12823|DDX5, DBP2; ATP-dependent RNA helicase DDX5/DBP2 [EC:3.6.4.13]	map05205|Proteoglycans in cancer;map03040|Spliceosome;map05202|Transcriptional misregulation in cancer
c48178_g6	gi|590598282|ref|XM_007018788.1|	2279	0	Theobroma cacao Acetyl-CoA carboxylase 1 isoform 1 (TCM_034957) mRNA, complete cds	gi|731313963|ref|XP_010683399.1|	10448	0	PREDICTED: acetyl-CoA carboxylase 1-like isoform X2 [Beta vulgaris subsp. vulgaris]	sp|Q38970|ACC1_ARATH	3735	E:0	RecName: Full=Acetyl-CoA carboxylase 1;^Eukaryota; Viridiplantae; Streptophyta; Embryophyta; Tracheophyta; Spermatophyta; Magnoliophyta; eudicotyledons; core eudicotyledons; rosids; malvids; Brassicales; Brassicaceae; Camelineae; Arabidopsis	sp|Q38970|ACC1_ARATH	3747	E:0	RecName: Full=Acetyl-CoA carboxylase 1;^Eukaryota; Viridiplantae; Streptophyta; Embryophyta; Tracheophyta; Spermatophyta; Magnoliophyta; eudicotyledons; core eudicotyledons; rosids; malvids; Brassicales; Brassicaceae; Camelineae; Arabidopsis	PF00289.17	CPSase_L_chain	Carbamoyl-phosphate synthase L chain, N-terminal domain	COG0511	Biotin carboxyl carrier protein	.	c48178_g6|m.29537	888-7628[+]	.	.	GO:0030497|fatty acid elongation;GO:2001295|malonyl-CoA biosynthetic process;GO:0010072|primary shoot apical meristem specification;GO:0009735|response to cytokinin stimulus;GO:0048364|root development	GO:0003989|acetyl-CoA carboxylase activity;GO:0005524|ATP binding;GO:0004075|biotin carboxylase activity;GO:0046872|metal ion binding	GO:0005829|cytosol;GO:0005886|plasma membrane	K11262|ACACA; acetyl-CoA carboxylase / biotin carboxylase 1 [EC:6.4.1.2 6.3.4.14]	map00620|Pyruvate metabolism;map01212|Fatty acid metabolism;map00640|Propanoate metabolism;map00254|Aflatoxin biosynthesis;map04922|Glucagon signaling pathway;map00061|Fatty acid biosynthesis;map01110|Biosynthesis of secondary metabolites;map04152|AMPK signaling pathway;map04910|Insulin signaling pathway;map01100|Metabolic pathways
c44746_g7	gi|590692585|ref|XM_007044035.1|	774	0	Theobroma cacao FtsH extracellular protease family isoform 1 (TCM_008938) mRNA, complete cds	gi|731356532|ref|XP_010689725.1|	2934	0	PREDICTED: ATP-dependent zinc metalloprotease FTSH 2, chloroplastic [Beta vulgaris subsp. vulgaris]	sp|O80860|FTSH2_ARATH	1071	E:0	RecName: Full=ATP-dependent zinc metalloprotease FTSH 2, chloroplastic;^Eukaryota; Viridiplantae; Streptophyta; Embryophyta; Tracheophyta; Spermatophyta; Magnoliophyta; eudicotyledons; core eudicotyledons; rosids; malvids; Brassicales; Brassicaceae; Camelineae; Arabidopsis	sp|O80860|FTSH2_ARATH	1158	E:0	RecName: Full=ATP-dependent zinc metalloprotease FTSH 2, chloroplastic;^Eukaryota; Viridiplantae; Streptophyta; Embryophyta; Tracheophyta; Spermatophyta; Magnoliophyta; eudicotyledons; core eudicotyledons; rosids; malvids; Brassicales; Brassicaceae; Camelineae; Arabidopsis	PF06480.10	FtsH_ext	FtsH Extracellular	COG0465	ATP-dependent Zn proteases	.	c44746_g7|m.29557	86-2164[+]	.	ExpAA=23.20^PredHel=1^Topology=i171-193o	GO:0007275|multicellular organismal development;GO:0010205|photoinhibition;GO:0010206|photosystem II repair;GO:0006508|proteolysis;GO:0010304|PSII associated light-harvesting complex II catabolic process;GO:0072593|reactive oxygen species metabolic process;GO:0010027|thylakoid membrane organization	GO:0005524|ATP binding;GO:0004176|ATP-dependent peptidase activity;GO:0046872|metal ion binding;GO:0004222|metalloendopeptidase activity;GO:0008237|metallopeptidase activity	GO:0009941|chloroplast envelope;GO:0009535|chloroplast thylakoid membrane;GO:0016021|integral to membrane;GO:0031977|thylakoid lumen	K03798|ftsH, hflB; cell division protease FtsH [EC:3.4.24.-]	.
c53343_g1	gi|565487826|ref|XM_006301491.1|	40	6e-11	Capsella rubella hypothetical protein (CARUB_v10021987mg) mRNA, complete cds	gi|551673591|ref|XP_005839551.1|	317	4e-32	hypothetical protein GUITHDRAFT_161224, partial [Guillardia theta CCMP2712]	sp|Q9QUR6|PPCE_MOUSE	137	E:2e-37	RecName: Full=Prolyl endopeptidase;^Eukaryota; Metazoa; Chordata; Craniata; Vertebrata; Euteleostomi; Mammalia; Eutheria; Euarchontoglires; Glires; Rodentia; Sciurognathi; Muroidea; Muridae; Murinae; Mus; Mus	sp|Q9QUR6|PPCE_MOUSE	137	E:1e-37	RecName: Full=Prolyl endopeptidase;^Eukaryota; Metazoa; Chordata; Craniata; Vertebrata; Euteleostomi; Mammalia; Eutheria; Euarchontoglires; Glires; Rodentia; Sciurognathi; Muroidea; Muridae; Murinae; Mus; Mus	PF00326.16	Peptidase_S9	Prolyl oligopeptidase family	COG1505	Serine proteases of the peptidase family S9A	.	c53343_g1|m.1284	4-303[-]	.	.	GO:0019538|protein metabolic process;GO:0006508|proteolysis	GO:0042277|peptide binding;GO:0004252|serine-type endopeptidase activity;GO:0070008|serine-type exopeptidase activity	GO:0005737|cytoplasm;GO:0005829|cytosol;GO:0005634|nucleus	K01322|PREP; prolyl oligopeptidase [EC:3.4.21.26]	map04614|Renin-angiotensin system
c33073_g1	gi|187467879|emb|CU694534.3|	109	1e-48	H.parasitica DNA sequence from clone HpEmoy2-12L7, complete sequence	gi|552917487|gb|ESA02536.1|	1609	0	hypothetical protein GLOINDRAFT_337332 [Rhizophagus irregularis DAOM 181602]	sp|P48601|PRS4_DROME	692	E:0	RecName: Full=26S protease regulatory subunit 4;^Eukaryota; Metazoa; Ecdysozoa; Arthropoda; Hexapoda; Insecta; Pterygota; Neoptera; Endopterygota; Diptera; Brachycera; Muscomorpha; Ephydroidea; Drosophilidae; Drosophila; Sophophora	sp|P48601|PRS4_DROME	692	E:0	RecName: Full=26S protease regulatory subunit 4;^Eukaryota; Metazoa; Ecdysozoa; Arthropoda; Hexapoda; Insecta; Pterygota; Neoptera; Endopterygota; Diptera; Brachycera; Muscomorpha; Ephydroidea; Drosophilidae; Drosophila; Sophophora	PF05673.8	DUF815	Protein of unknown function (DUF815)	COG1222	ATP-dependent 26S proteasome regulatory subunit	.	c33073_g1|m.1290	1-1047[+]	.	.	GO:0008283|cell proliferation;GO:0000022|mitotic spindle elongation;GO:0030163|protein catabolic process;GO:0006508|proteolysis;GO:0006974|response to DNA damage stimulus	GO:0005524|ATP binding;GO:0016887|ATPase activity;GO:0004175|endopeptidase activity	GO:0005737|cytoplasm;GO:0005634|nucleus;GO:0008540|proteasome regulatory particle, base subcomplex	K03062|PSMC1, RPT2; 26S proteasome regulatory subunit T2	map03050|Proteasome;map05169|Epstein-Barr virus infection;map05203|Viral carcinogenesis;map04113|Meiosis - yeast;map04111|Cell cycle - yeast
c24478_g1	gi|573944437|ref|XM_006654505.1|	104	2e-46	PREDICTED: Oryza brachyantha ADP-ribosylation factor 2-like (LOC102707589), mRNA	gi|1703376|sp|P51824.2|ARF1_SOLTU	519	3e-64	RecName: Full=ADP-ribosylation factor 1	sp|P61207|ARF3_TAKRU	215	E:3e-70	RecName: Full=ADP-ribosylation factor 3;^Eukaryota; Metazoa; Chordata; Craniata; Vertebrata; Euteleostomi; Actinopterygii; Neopterygii; Teleostei; Euteleostei; Neoteleostei; Acanthomorpha; Acanthopterygii; Percomorpha; Tetraodontiformes; Tetradontoidea; Tetraodontidae; Takifugu	sp|P61207|ARF3_TAKRU	223	E:5e-74	RecName: Full=ADP-ribosylation factor 3;^Eukaryota; Metazoa; Chordata; Craniata; Vertebrata; Euteleostomi; Actinopterygii; Neopterygii; Teleostei; Euteleostei; Neoteleostei; Acanthomorpha; Acanthopterygii; Percomorpha; Tetraodontiformes; Tetradontoidea; Tetraodontidae; Takifugu	PF00025.16	Arf	ADP-ribosylation factor family	COG1100	GTPase SAR1 and related small G proteins	.	c24478_g1|m.29614	1-321[+]	.	.	GO:0015031|protein transport;GO:0007264|small GTPase mediated signal transduction;GO:0016192|vesicle-mediated transport	GO:0005525|GTP binding	GO:0005794|Golgi apparatus	K07938|ARF3; ADP-ribosylation factor 3	map04144|Endocytosis
c47108_g5	gi|590584729|ref|XM_007015197.1|	535	0	Theobroma cacao Pyrimidine 2 isoform 1 (TCM_040900) mRNA, complete cds	gi|731325944|ref|XP_010673772.1|	2382	0	PREDICTED: dihydropyrimidinase [Beta vulgaris subsp. vulgaris]	sp|Q55DL0|DPYS_DICDI	486	E:6e-163	RecName: Full=Dihydropyrimidinase;^Eukaryota; Amoebozoa; Mycetozoa; Dictyosteliida; Dictyostelium	sp|Q55DL0|DPYS_DICDI	452	E:1e-153	RecName: Full=Dihydropyrimidinase;^Eukaryota; Amoebozoa; Mycetozoa; Dictyosteliida; Dictyostelium	PF13147.1	Amidohydro_4	Amidohydrolase	COG0044	Dihydroorotase and related cyclic amidohydrolases	.	c47108_g5|m.1359	641-1945[+]	.	.	GO:0006208|pyrimidine nucleobase catabolic process	GO:0004157|dihydropyrimidinase activity;GO:0046872|metal ion binding;GO:0008270|zinc ion binding	GO:0005737|cytoplasm;GO:0005615|extracellular space	K01464|DPYS, dht, hydA; dihydropyrimidinase [EC:3.5.2.2]	map01100|Metabolic pathways;map00770|Pantothenate and CoA biosynthesis;map00983|Drug metabolism - other enzymes;map00240|Pyrimidine metabolism;map00410|beta-Alanine metabolism
c11448_g2	gi|565440058|ref|XM_006282666.1|	138	5e-65	Capsella rubella hypothetical protein (CARUB_v10005777mg) mRNA, complete cds	gi|255540985|ref|XP_002511557.1|	437	8e-56	40S ribosomal protein S9, putative [Ricinus communis]	sp|Q9FLF0|RS92_ARATH	165	E:2e-54	RecName: Full=40S ribosomal protein S9-2;^Eukaryota; Viridiplantae; Streptophyta; Embryophyta; Tracheophyta; Spermatophyta; Magnoliophyta; eudicotyledons; core eudicotyledons; rosids; malvids; Brassicales; Brassicaceae; Camelineae; Arabidopsis`sp|Q9FLF0|RS92_ARATH	sp|Q9LXG1|RS91_ARATH	183	E:1e-57	RecName: Full=40S ribosomal protein S9-1;^Eukaryota; Viridiplantae; Streptophyta; Embryophyta; Tracheophyta; Spermatophyta; Magnoliophyta; eudicotyledons; core eudicotyledons; rosids; malvids; Brassicales; Brassicaceae; Camelineae; Arabidopsis	PF01479.20	S4	S4 domain	COG0522	Ribosomal protein S4 and related proteins	.	c11448_g2|m.29623	186-533[-]	.	.	GO:0006412|translation	GO:0019843|rRNA binding;GO:0003735|structural constituent of ribosome	GO:0005618|cell wall;GO:0009507|chloroplast;GO:0022627|cytosolic small ribosomal subunit;GO:0005730|nucleolus;GO:0009506|plasmodesma;GO:0005774|vacuolar membrane	K02997|RP-S9e, RPS9; small subunit ribosomal protein S9e	map03010|Ribosome
c52293_g1	gi|159484547|ref|XM_001700266.1|	42	1e-11	Chlamydomonas reinhardtii fructose-1,6-bisphosphate aldolase (FBA1) mRNA, complete cds	gi|719990091|ref|XP_010252855.1|	443	4e-50	PREDICTED: fructose-bisphosphate aldolase, cytoplasmic isozyme 1-like [Nelumbo nucifera]	sp|P04075|ALDOA_HUMAN	280	E:4e-92	RecName: Full=Fructose-bisphosphate aldolase A;^Eukaryota; Metazoa; Chordata; Craniata; Vertebrata; Euteleostomi; Mammalia; Eutheria; Euarchontoglires; Primates; Haplorrhini; Catarrhini; Hominidae; Homo	sp|P04075|ALDOA_HUMAN	280	E:3e-93	RecName: Full=Fructose-bisphosphate aldolase A;^Eukaryota; Metazoa; Chordata; Craniata; Vertebrata; Euteleostomi; Mammalia; Eutheria; Euarchontoglires; Primates; Haplorrhini; Catarrhini; Hominidae; Homo	PF00274.14	Glycolytic	Fructose-bisphosphate aldolase class-I	COG3588	Fructose-1,6-bisphosphate aldolase	.	c52293_g1|m.29653	2-412[+]	.	.	GO:0007015|actin filament organization;GO:0006754|ATP biosynthetic process;GO:0030388|fructose 1,6-bisphosphate metabolic process;GO:0006000|fructose metabolic process;GO:0006094|gluconeogenesis;GO:0006096|glycolysis;GO:0046716|muscle cell homeostasis;GO:0030168|platelet activation;GO:0002576|platelet degranulation;GO:0051289|protein homotetramerization;GO:0008360|regulation of cell shape;GO:0006…	GO:0003779|actin binding;GO:0070061|fructose binding;GO:0004332|fructose-bisphosphate aldolase activity;GO:0042802|identical protein binding;GO:0015631|tubulin binding	GO:0015629|actin cytoskeleton;GO:0005829|cytosol;GO:0070062|extracellular vesicular exosome;GO:0031674|I band;GO:0031093|platelet alpha granule lumen	K01623|ALDO; fructose-bisphosphate aldolase, class I [EC:4.1.2.13]	map00030|Pentose phosphate pathway;map00680|Methane metabolism;map01200|Carbon metabolism;map01230|Biosynthesis of amino acids;map00010|Glycolysis / Gluconeogenesis;map00710|Carbon fixation in photosynthetic organisms;map01110|Biosynthesis of secondary metabolites;map00051|Fructose and mannose metabolism;map01100|Metabolic pathways;map01120|Microbial metabolism in diverse environments;map01130|Bi…
c45658_g7	gi|595862754|ref|XM_007211397.1|	429	0	Prunus persica hypothetical protein (PRUPE_ppa007365mg) mRNA, complete cds	gi|731365014|ref|XP_010694292.1|	1621	0	PREDICTED: mRNA cap guanine-N7 methyltransferase 1 [Beta vulgaris subsp. vulgaris]	sp|Q9LHQ7|MCES1_ARATH	590	E:0	RecName: Full=mRNA cap guanine-N7 methyltransferase 1;^Eukaryota; Viridiplantae; Streptophyta; Embryophyta; Tracheophyta; Spermatophyta; Magnoliophyta; eudicotyledons; core eudicotyledons; rosids; malvids; Brassicales; Brassicaceae; Camelineae; Arabidopsis	sp|Q9LHQ7|MCES1_ARATH	590	E:0	RecName: Full=mRNA cap guanine-N7 methyltransferase 1;^Eukaryota; Viridiplantae; Streptophyta; Embryophyta; Tracheophyta; Spermatophyta; Magnoliophyta; eudicotyledons; core eudicotyledons; rosids; malvids; Brassicales; Brassicaceae; Camelineae; Arabidopsis	PF03291.11	Pox_MCEL	mRNA capping enzyme	COG0500	SAM-dependent methyltransferases	.	c45658_g7|m.1391	403-1518[-]	.	.	GO:0036265|RNA (guanine-N7)-methylation	GO:0004482|mRNA (guanine-N7-)-methyltransferase activity;GO:0003723|RNA binding	GO:0005634|nucleus	K00565|RNMT; mRNA (guanine-N7-)-methyltransferase [EC:2.1.1.56]	map03015|mRNA surveillance pathway
c50156_g4	gi|298572433|gb|HM188918.1|	150	4e-71	Silene latifolia isolate SlE304-21-a putative transaldolase gene, partial cds	gi|902235062|gb|KNA23727.1|	1705	0	hypothetical protein SOVF_021530 [Spinacia oleracea]	sp|Q829U5|TAL2_STRAW	293	E:4e-89	RecName: Full=Transaldolase 2;^Bacteria; Actinobacteria; Actinobacteridae; Actinomycetales; Streptomycineae; Streptomycetaceae; Streptomyces	sp|Q0RH18|TAL_FRAAA	318	E:6e-103	RecName: Full=Transaldolase;^Bacteria; Actinobacteria; Actinobacteridae; Actinomycetales; Frankineae; Frankiaceae; Frankia	PF00923.14	Transaldolase	Transaldolase	COG0176	Transaldolase	.	c50156_g4|m.29663	580-1905[-]	.	.	GO:0006098|pentose-phosphate shunt	GO:0004801|sedoheptulose-7-phosphate:D-glyceraldehyde-3-phosphate glyceronetransferase activity	GO:0005737|cytoplasm	K00616|E2.2.1.2, talA, talB; transaldolase [EC:2.2.1.2]	map00030|Pentose phosphate pathway;map01200|Carbon metabolism;map01230|Biosynthesis of amino acids;map01110|Biosynthesis of secondary metabolites;map01100|Metabolic pathways;map01120|Microbial metabolism in diverse environments;map01130|Biosynthesis of antibiotics
c34890_g1	gi|568871170|ref|XM_006488703.1|	42	1e-11	PREDICTED: Citrus sinensis 1-Cys peroxiredoxin-like (LOC102622715), mRNA	gi|168011598|ref|XP_001758490.1|	704	4e-90	predicted protein [Physcomitrella patens]	sp|Q5ZJF4|PRDX6_CHICK	291	E:1e-97	RecName: Full=Peroxiredoxin-6;^Eukaryota; Metazoa; Chordata; Craniata; Vertebrata; Euteleostomi; Archosauria; Dinosauria; Saurischia; Theropoda; Coelurosauria; Aves; Neognathae; Galliformes; Phasianidae; Phasianinae; Gallus	sp|Q5ZJF4|PRDX6_CHICK	291	E:3e-98	RecName: Full=Peroxiredoxin-6;^Eukaryota; Metazoa; Chordata; Craniata; Vertebrata; Euteleostomi; Archosauria; Dinosauria; Saurischia; Theropoda; Coelurosauria; Aves; Neognathae; Galliformes; Phasianidae; Phasianinae; Gallus	PF00578.16	AhpC-TSA	AhpC/TSA family	COG0450	Peroxiredoxin	.	c34890_g1|m.29668	2-655[-]	.	.	GO:0016042|lipid catabolic process	GO:0016787|hydrolase activity;GO:0004601|peroxidase activity;GO:0051920|peroxiredoxin activity	GO:0016023|cytoplasmic membrane-bounded vesicle;GO:0005764|lysosome	K11188|PRDX6; peroxiredoxin 6, 1-Cys peroxiredoxin [EC:1.11.1.7 1.11.1.15 3.1.1.-]	map01100|Metabolic pathways;map00940|Phenylpropanoid biosynthesis;map01110|Biosynthesis of secondary metabolites
c45145_g1	gi|566183946|ref|XM_006379747.1|	535	0	Populus trichocarpa hypothetical protein (POPTR_0008s14310g) mRNA, complete cds	gi|731353494|ref|XP_010688096.1|	1989	0	PREDICTED: 26S protease regulatory subunit 8 homolog A [Beta vulgaris subsp. vulgaris]	sp|Q9C5U3|PRS8A_ARATH	754	E:0	RecName: Full=26S protease regulatory subunit 8 homolog A;^Eukaryota; Viridiplantae; Streptophyta; Embryophyta; Tracheophyta; Spermatophyta; Magnoliophyta; eudicotyledons; core eudicotyledons; rosids; malvids; Brassicales; Brassicaceae; Camelineae; Arabidopsis	sp|Q9C5U3|PRS8A_ARATH	754	E:0	RecName: Full=26S protease regulatory subunit 8 homolog A;^Eukaryota; Viridiplantae; Streptophyta; Embryophyta; Tracheophyta; Spermatophyta; Magnoliophyta; eudicotyledons; core eudicotyledons; rosids; malvids; Brassicales; Brassicaceae; Camelineae; Arabidopsis	PF07728.9	AAA_5	AAA domain (dynein-related subfamily)	COG1222	ATP-dependent 26S proteasome regulatory subunit	.	c45145_g1|m.29669	3-1250[+]	.	.	GO:0030163|protein catabolic process	GO:0005524|ATP binding;GO:0017111|nucleoside-triphosphatase activity	GO:0005829|cytosol;GO:0005634|nucleus;GO:0005886|plasma membrane;GO:0000502|proteasome complex	K03066|PSMC5, RPT6; 26S proteasome regulatory subunit T6	map03050|Proteasome;map05169|Epstein-Barr virus infection
c45882_g11	gi|596290795|ref|XM_007226175.1|	33	3e-06	Prunus persica hypothetical protein (PRUPE_ppa017476mg) mRNA, partial cds	gi|731313033|ref|XP_010677521.1|	1438	0	PREDICTED: cytochrome P450 71A1-like [Beta vulgaris subsp. vulgaris]	sp|Q9LIP4|C71BX_ARATH	395	E:9e-130	RecName: Full=Cytochrome P450 71B36;^Eukaryota; Viridiplantae; Streptophyta; Embryophyta; Tracheophyta; Spermatophyta; Magnoliophyta; eudicotyledons; core eudicotyledons; rosids; malvids; Brassicales; Brassicaceae; Camelineae; Arabidopsis	sp|Q9LIP6|C71BV_ARATH	409	E:4e-136	RecName: Full=Cytochrome P450 71B34;^Eukaryota; Viridiplantae; Streptophyta; Embryophyta; Tracheophyta; Spermatophyta; Magnoliophyta; eudicotyledons; core eudicotyledons; rosids; malvids; Brassicales; Brassicaceae; Camelineae; Arabidopsis	PF00067.17	p450	Cytochrome P450	COG2124	Cytochrome P450	.	c45882_g11|m.1416	57-1547[+]	.	ExpAA=34.39^PredHel=2^Topology=o4-21i292-314o	.	GO:0009055|electron carrier activity;GO:0020037|heme binding;GO:0005506|iron ion binding;GO:0004497|monooxygenase activity;GO:0016705|oxidoreductase activity, acting on paired donors, with incorporation or reduction of molecular oxygen	GO:0016021|integral to membrane	K00517|E1.14.-.-	map00945|Stilbenoid, diarylheptanoid and gingerol biosynthesis;map00624|Polycyclic aromatic hydrocarbon degradation;map00627|Aminobenzoate degradation;map01110|Biosynthesis of secondary metabolites;map00363|Bisphenol degradation;map01100|Metabolic pathways;map01120|Microbial metabolism in diverse environments;map00903|Limonene and pinene degradation
c49353_g1	gi|565403146|ref|XM_006366964.1|	273	2e-139	PREDICTED: Solanum tuberosum protein pelota-like (LOC102593007), mRNA	gi|703154842|ref|XP_010111047.1|	1501	0	hypothetical protein L484_015101 [Morus notabilis]	sp|P48612|PELO_DROME	346	E:9e-110	RecName: Full=Protein pelota;^Eukaryota; Metazoa; Ecdysozoa; Arthropoda; Hexapoda; Insecta; Pterygota; Neoptera; Endopterygota; Diptera; Brachycera; Muscomorpha; Ephydroidea; Drosophilidae; Drosophila; Sophophora	sp|P48612|PELO_DROME	345	E:1e-114	RecName: Full=Protein pelota;^Eukaryota; Metazoa; Ecdysozoa; Arthropoda; Hexapoda; Insecta; Pterygota; Neoptera; Endopterygota; Diptera; Brachycera; Muscomorpha; Ephydroidea; Drosophilidae; Drosophila; Sophophora	PF03463.10	eRF1_1	eRF1 domain 1	COG1537	Predicted RNA-binding proteins	.	c49353_g1|m.29734	440-1513[+]	.	.	GO:0001745|compound eye morphogenesis;GO:0048132|female germ-line stem cell division;GO:0030718|germ-line stem cell maintenance;GO:0007141|male meiosis I;GO:0008315|meiotic G2/MI transition;GO:0051078|meiotic nuclear envelope disassembly;GO:0000212|meiotic spindle organization;GO:0007067|mitosis;GO:0090305|nucleic acid phosphodiester bond hydrolysis;GO:0048137|spermatocyte division	GO:0004519|endonuclease activity;GO:0046872|metal ion binding	GO:0005737|cytoplasm;GO:0005634|nucleus	K06965|PELO, DOM34, pelA; protein pelota	map03015|mRNA surveillance pathway
c30366_g1	gi|545370477|ref|XM_005649818.1|	79	3e-32	Coccomyxa subellipsoidea C-169 60S ribosomal protein L10a mRNA	gi|326514740|dbj|BAJ99731.1|	760	5e-99	predicted protein [Hordeum vulgare subsp. vulgare]	sp|P62907|RL10A_RAT	406	E:3e-143	RecName: Full=60S ribosomal protein L10a;^Eukaryota; Metazoa; Chordata; Craniata; Vertebrata; Euteleostomi; Mammalia; Eutheria; Euarchontoglires; Glires; Rodentia; Sciurognathi; Muroidea; Muridae; Murinae; Rattus	sp|P62907|RL10A_RAT	445	E:7e-159	RecName: Full=60S ribosomal protein L10a;^Eukaryota; Metazoa; Chordata; Craniata; Vertebrata; Euteleostomi; Mammalia; Eutheria; Euarchontoglires; Glires; Rodentia; Sciurognathi; Muroidea; Muridae; Murinae; Rattus	PF00687.16	Ribosomal_L1	Ribosomal protein L1p/L10e family	COG0081	Ribosomal protein L1	.	c30366_g1|m.1474	18-671[+]	.	.	GO:0006412|translation	GO:0003723|RNA binding;GO:0003735|structural constituent of ribosome	GO:0022625|cytosolic large ribosomal subunit	K02865|RP-L10Ae, RPL10A; large subunit ribosomal protein L10Ae	map03010|Ribosome
c46228_g1	gi|402294648|gb|JX181772.1|	158	8e-76	Peltigera malacea elongation factor 1 alpha (EF1) gene, complete cds	gi|799246973|gb|KJZ75745.1|	1451	0	Elongation factor 1-alpha [Hirsutella minnesotensis 3608]	sp|P68105|EF1A1_RABIT	676	E:0	RecName: Full=Elongation factor 1-alpha 1;^Eukaryota; Metazoa; Chordata; Craniata; Vertebrata; Euteleostomi; Mammalia; Eutheria; Euarchontoglires; Glires; Lagomorpha; Leporidae; Oryctolagus	sp|P68105|EF1A1_RABIT	729	E:0	RecName: Full=Elongation factor 1-alpha 1;^Eukaryota; Metazoa; Chordata; Craniata; Vertebrata; Euteleostomi; Mammalia; Eutheria; Euarchontoglires; Glires; Lagomorpha; Leporidae; Oryctolagus	PF00009.22	GTP_EFTU	Elongation factor Tu GTP binding domain	COG5256	Translation elongation factor EF-1alpha (GTPase)	.	c46228_g1|m.29737	294-1361[-]	.	.	GO:0006184|GTP catabolic process	GO:0005525|GTP binding;GO:0003924|GTPase activity;GO:0003746|translation elongation factor activity	GO:0005829|cytosol;GO:0005634|nucleus	K03231|EEF1A; elongation factor 1-alpha	map03013|RNA transport;map05134|Legionellosis
c41583_g1	gi|147837152|emb|AM464331.2|	57	2e-19	Vitis vinifera contig VV78X236291.8, whole genome shotgun sequence	gi|902147582|gb|KNA05170.1|	1198	6e-150	hypothetical protein SOVF_192870 isoform A [Spinacia oleracea]	sp|Q8VYJ1|MENE_ARATH	387	E:2e-121	RecName: Full=2-succinylbenzoate--CoA ligase, chloroplastic/peroxisomal;^Eukaryota; Viridiplantae; Streptophyta; Embryophyta; Tracheophyta; Spermatophyta; Magnoliophyta; eudicotyledons; core eudicotyledons; rosids; malvids; Brassicales; Brassicaceae; Camelineae; Arabidopsis`sp|Q8VYJ1|MENE_ARATH	sp|Q8VYJ1|MENE_ARATH	363	E:8e-120	RecName: Full=2-succinylbenzoate--CoA ligase, chloroplastic/peroxisomal;^Eukaryota; Viridiplantae; Streptophyta; Embryophyta; Tracheophyta; Spermatophyta; Magnoliophyta; eudicotyledons; core eudicotyledons; rosids; malvids; Brassicales; Brassicaceae; Camelineae; Arabidopsis	PF00501.23	AMP-binding	AMP-binding enzyme	COG0318	Acyl-CoA synthetases (AMP-forming)/AMP-acid ligases II	.	c41583_g1|m.1491	368-1357[-]	.	.	GO:0042372|phylloquinone biosynthetic process	GO:0005524|ATP binding;GO:0008756|o-succinylbenzoate-CoA ligase activity	GO:0009507|chloroplast;GO:0031969|chloroplast membrane;GO:0016021|integral to membrane;GO:0005778|peroxisomal membrane;GO:0005777|peroxisome	K14760|AAE14; acyl-activating enzyme 14 [EC:6.2.1.26]	map00130|Ubiquinone and other terpenoid-quinone biosynthesis;map01100|Metabolic pathways;map01110|Biosynthesis of secondary metabolites
c41583_g1	gi|147837152|emb|AM464331.2|	57	2e-19	Vitis vinifera contig VV78X236291.8, whole genome shotgun sequence	gi|902147582|gb|KNA05170.1|	1198	6e-150	hypothetical protein SOVF_192870 isoform A [Spinacia oleracea]	sp|Q8VYJ1|MENE_ARATH	387	E:2e-121	RecName: Full=2-succinylbenzoate--CoA ligase, chloroplastic/peroxisomal;^Eukaryota; Viridiplantae; Streptophyta; Embryophyta; Tracheophyta; Spermatophyta; Magnoliophyta; eudicotyledons; core eudicotyledons; rosids; malvids; Brassicales; Brassicaceae; Camelineae; Arabidopsis`sp|Q8VYJ1|MENE_ARATH	sp|Q8VYJ1|MENE_ARATH	115	E:9e-30	RecName: Full=2-succinylbenzoate--CoA ligase, chloroplastic/peroxisomal;^Eukaryota; Viridiplantae; Streptophyta; Embryophyta; Tracheophyta; Spermatophyta; Magnoliophyta; eudicotyledons; core eudicotyledons; rosids; malvids; Brassicales; Brassicaceae; Camelineae; Arabidopsis	PF00501.23	AMP-binding	AMP-binding enzyme	COG0318	Acyl-CoA synthetases (AMP-forming)/AMP-acid ligases II	.	c41583_g1|m.1492	2450-2806[-]	.	ExpAA=42.05^PredHel=2^Topology=i44-66o71-93i	GO:0042372|phylloquinone biosynthetic process	GO:0005524|ATP binding;GO:0008756|o-succinylbenzoate-CoA ligase activity	GO:0009507|chloroplast;GO:0031969|chloroplast membrane;GO:0016021|integral to membrane;GO:0005778|peroxisomal membrane;GO:0005777|peroxisome	K14760|AAE14; acyl-activating enzyme 14 [EC:6.2.1.26]	map00130|Ubiquinone and other terpenoid-quinone biosynthesis;map01100|Metabolic pathways;map01110|Biosynthesis of secondary metabolites
c49774_g4	gi|590615436|ref|XM_007023160.1|	3159	0	Theobroma cacao Pre-mRNA-processing-splicing factor isoform 1 (TCM_027212) mRNA, complete cds	gi|731359088|ref|XP_010691097.1|	11745	0	PREDICTED: pre-mRNA-processing-splicing factor 8 [Beta vulgaris subsp. vulgaris]	sp|Q99PV0|PRP8_MOUSE	4001	E:0	RecName: Full=Pre-mRNA-processing-splicing factor 8;^Eukaryota; Metazoa; Chordata; Craniata; Vertebrata; Euteleostomi; Mammalia; Eutheria; Euarchontoglires; Glires; Rodentia; Sciurognathi; Muroidea; Muridae; Murinae; Mus; Mus	sp|Q99PV0|PRP8_MOUSE	4114	E:0	RecName: Full=Pre-mRNA-processing-splicing factor 8;^Eukaryota; Metazoa; Chordata; Craniata; Vertebrata; Euteleostomi; Mammalia; Eutheria; Euarchontoglires; Glires; Rodentia; Sciurognathi; Muroidea; Muridae; Murinae; Mus; Mus	PF08082.6	PRO8NT	PRO8NT (NUC069), PrP8 N-terminal domain	COG5178	U5 snRNP spliceosome subunit	.	c49774_g4|m.29823	245-7342[+]	.	.	GO:0000398|mRNA splicing, via spliceosome	GO:0003723|RNA binding	GO:0071013|catalytic step 2 spliceosome;GO:0016607|nuclear speck	K12856|PRPF8, PRP8; pre-mRNA-processing factor 8	map03040|Spliceosome
c36481_g1	gi|631383017|ref|XM_007927698.1|	107	1e-47	Pseudocercospora fijiensis CIRAD86 G protein beta subunit mRNA	gi|552919016|gb|ESA03866.1|	1334	0	hypothetical protein GLOINDRAFT_336518 [Rhizophagus irregularis DAOM 181602]	sp|P63245|GBLP_RAT	652	E:0	RecName: Full=Guanine nucleotide-binding protein subunit beta-2-like 1;^Eukaryota; Metazoa; Chordata; Craniata; Vertebrata; Euteleostomi; Mammalia; Eutheria; Euarchontoglires; Glires; Rodentia; Sciurognathi; Muroidea; Muridae; Murinae; Rattus	sp|P63245|GBLP_RAT	654	E:0	RecName: Full=Guanine nucleotide-binding protein subunit beta-2-like 1;^Eukaryota; Metazoa; Chordata; Craniata; Vertebrata; Euteleostomi; Mammalia; Eutheria; Euarchontoglires; Glires; Rodentia; Sciurognathi; Muroidea; Muridae; Murinae; Rattus	PF00400.27	WD40	WD domain, G-beta repeat	COG2319	FOG: WD40 repeat	.	c36481_g1|m.29830	41-1090[-]	.	.	GO:0006915|apoptotic process;GO:0007049|cell cycle;GO:0007369|gastrulation;GO:0030308|negative regulation of cell growth;GO:0050765|negative regulation of phagocytosis;GO:0017148|negative regulation of translation;GO:0030178|negative regulation of Wnt receptor signaling pathway;GO:0043065|positive regulation of apoptotic process;GO:0030335|positive regulation of cell migration;GO:2000543|positive…	GO:0008200|ion channel inhibitor activity;GO:0005080|protein kinase C binding;GO:0030292|protein tyrosine kinase inhibitor activity;GO:0030971|receptor tyrosine kinase binding;GO:0042169|SH2 domain binding	GO:0005856|cytoskeleton;GO:0030425|dendrite;GO:0030496|midbody;GO:0043025|neuronal cell body;GO:0005634|nucleus;GO:0043204|perikaryon;GO:0048471|perinuclear region of cytoplasm;GO:0001891|phagocytic cup;GO:0015935|small ribosomal subunit	K14753|RACK1; guanine nucleotide-binding protein subunit beta-2-like 1 protein	map05162|Measles
c20025_g1	gi|593331801|ref|XM_007139265.1|	59	4e-21	Phaseolus vulgaris hypothetical protein (PHAVU_008G020000g) mRNA, complete cds	gi|731348760|ref|XP_010685651.1|	441	3e-52	PREDICTED: DNA-directed RNA polymerases I and III subunit RPAC2 [Beta vulgaris subsp. vulgaris]	sp|Q6DRI4|RPAC2_DANRE	87.4	E:4e-20	RecName: Full=DNA-directed RNA polymerases I and III subunit RPAC2;^Eukaryota; Metazoa; Chordata; Craniata; Vertebrata; Euteleostomi; Actinopterygii; Neopterygii; Teleostei; Ostariophysi; Cypriniformes; Cyprinidae; Danio	sp|Q6DRI4|RPAC2_DANRE	87.4	E:1e-21	RecName: Full=DNA-directed RNA polymerases I and III subunit RPAC2;^Eukaryota; Metazoa; Chordata; Craniata; Vertebrata; Euteleostomi; Actinopterygii; Neopterygii; Teleostei; Ostariophysi; Cypriniformes; Cyprinidae; Danio	PF13656.1	RNA_pol_L_2	RNA polymerase Rpb3/Rpb11 dimerisation domain	COG1761	DNA-directed RNA polymerase, subunit L	.	c20025_g1|m.1549	260-577[-]	.	.	GO:0006351|transcription, DNA-dependent	GO:0003677|DNA binding;GO:0003899|DNA-directed RNA polymerase activity	GO:0005634|nucleus	K03020|RPC19, POLR1D; DNA-directed RNA polymerases I and III subunit RPAC2	map03020|RNA polymerase;map04623|Cytosolic DNA-sensing pathway;map00240|Pyrimidine metabolism;map01100|Metabolic pathways;map05169|Epstein-Barr virus infection;map00230|Purine metabolism
[truncated: 56,083 more rows]
