# Supplementary material for: Non-target site-based resistance to tribenuron-methyl and essential involved genes in Myosoton aquaticum (L.)
Source: BMC Plant Biol. 2018 Oct 11;18:225. doi: 10.1186/s12870-018-1451-x (PMC6180388; doi:10.1186/s12870-018-1451-x)
Supplement: Supplementary file 5 — The respective numbers of overlapping up-regulated genes in comparative treatment groups. (XLSX 10 kb) [file 12870_2018_1451_MOESM5_ESM.xlsx]

## Sheet: Sheet1
Supplementary Table S2. The respective numbers of overlapping up-regulated genes in comparative treatment groups
Annotated classification	Number of up-regulated genes in the comparable group
	MR_T vs. S_T	MR_C vs. S_C	In commona	MR_T vs. MR_C	S_T vs. S_Cd	In commona	All In commonC
P450s	105	159	60	101	198	71	23
GSTs	48	51	15	47	71	37	7
GTs	150	164	65	153	127	117	36
UGTs	51	72	25	61	51	49	17
ABC transporters	190	132	61	123	167	92	21
aNumber of common up-regulated genes between the comparative groups of MR_T relative to S_T and MR_C relative to S_C.
bNumber of common up-regulated genes between the comparative groups of MR_T relative to MR_C and S_T relative to S_C.
cNumber of common up-regulated genes in all four comparative treatment groups.
dThe data was cited from another unpublished article. Bai S, Liu W, Wang H, Zhao N, Jia S, Zou N, Guo W, Wang J: Enhanced herbicide metabolism and metabolic resistance genes identified in tribenuron-methyl resistant Myosoton aquaticum L..J. Agric. Food Chem. 2018; DOI: 10.1021/acs.jafc.8b02740.
